# Supplementary material for: 3-Hy­droxy-2-(hy­droxy­meth­yl)pyridinium chloride
Source: Acta Crystallogr Sect E Struct Rep Online. 2011 Aug 17;67(Pt 9):o2348. doi: 10.1107/S1600536811032405 (PMC3200843; doi:10.1107/S1600536811032405)
Supplement: Supplementary file 1 [file e-67-o2348-sup1.cif]

##############################################################################
#                                                                            #
# This CIF contains the data in a paper accepted for publication in          #
# Acta Crystallographica Section E. It conforms to the requirements of       #
# Notes for Authors for Acta Crystallographica Section E, and has been       #
# peer reviewed under the auspices of the IUCr Commission on Journals.       #
#                                                                            #
# Full details of the Crystallographic Information File format               #
# are given in the paper "The Crystallographic Information File (CIF):       #
# a New Standard Archive File for Crystallography" by S. R. Hall, F. H.      #
# Allen and I. D. Brown [Acta Cryst. (1991), A47, 655-685].                  #
#                                                                            #
# The current version of the core CIF dictionary is obtainable from          #
# ftp://ftp.iucr.org/pub/cif_core.dic.                                       #
#                                                                            #
# Software is freely available for graphical display of the structure(s)     #
# in this CIF. For information consult the CIF software page                 #
# http://www.iucr.org/resources/cif/software.                                #
#                                                                            #
# This file may be used for bona fide research purposes within the           #
# scientific community so long as proper attribution is given to the journal # 
# article from which it was obtained.                                        #
#                                                                            #
##############################################################################
data_I
_audit_creation_method     SHELXL-97
_chemical_name_systematic
;
3-Hydroxy-2-(hydroxymethyl)pyridinium chloride
;
_chemical_name_common
;
;
_chemical_formula_moiety     'C6 H8 N O2 +, Cl -'
_chemical_formula_sum     'C6 H8 Cl N O2'
_chemical_formula_iupac     'C6 H8 N O2 +, Cl -'
_chemical_formula_weight     161.58
_chemical_melting_point     ?
_symmetry_cell_setting     triclinic
_symmetry_space_group_name_H-M     'P -1'
_symmetry_space_group_name_Hall     '-P 1'
loop_
    _symmetry_equiv_pos_as_xyz
    'x, y, z'
    '-x, -y, -z'
_cell_length_a     6.8490(2)
_cell_length_b     7.1376(2)
_cell_length_c     7.9675(2)
_cell_angle_alpha     73.8950(10)
_cell_angle_beta     68.6340(10)
_cell_angle_gamma     86.8010(10)
_cell_volume     348.044(17)
_cell_formula_units_Z     2
_cell_measurement_reflns_used     4561
_cell_measurement_theta_min     2.86
_cell_measurement_theta_max     28.24
_cell_measurement_temperature     200(2)
_exptl_crystal_description     'platelet'
_exptl_crystal_colour     'colourless'
_exptl_crystal_size_max     0.242
_exptl_crystal_size_mid     0.174
_exptl_crystal_size_min     0.110
_exptl_crystal_density_diffrn     1.542
_exptl_crystal_density_meas     ?
_exptl_crystal_density_method     'not measured'
_exptl_crystal_F_000     168
_exptl_absorpt_coefficient_mu     0.481
_exptl_absorpt_correction_type     multi-scan
_exptl_absorpt_process_details     '(SADABS; Bruker, 2008)'
_exptl_absorpt_correction_T_min     0.8343
_exptl_absorpt_correction_T_max     1.0000
_exptl_special_details     ?
_diffrn_ambient_temperature     200(2)
_diffrn_radiation_type     MoK\a
_diffrn_radiation_wavelength     0.71073
_diffrn_radiation_source     'fine-focus sealed tube'
_diffrn_radiation_monochromator     graphite
_diffrn_measurement_device_type     'Bruker APEXII CCD'
_diffrn_measurement_device     ?
_diffrn_measurement_method     '\f and \w'
_diffrn_reflns_number     6143
_diffrn_reflns_av_R_equivalents     0.0187
_diffrn_reflns_av_sigmaI/netI     0.0156
_diffrn_reflns_theta_min     2.86
_diffrn_reflns_theta_max     28.31
_diffrn_reflns_theta_full     28.31
_diffrn_measured_fraction_theta_max     0.987
_diffrn_measured_fraction_theta_full     0.987
_diffrn_reflns_limit_h_min     -9
_diffrn_reflns_limit_h_max     9
_diffrn_reflns_limit_k_min     -9
_diffrn_reflns_limit_k_max     9
_diffrn_reflns_limit_l_min     -9
_diffrn_reflns_limit_l_max     10
_refine_special_details
;
;
_reflns_number_total     1711
_reflns_number_gt     1572
_reflns_threshold_expression     I>2\s(I)
_refine_ls_structure_factor_coef     Fsqd
_refine_ls_matrix_type     full
_refine_ls_R_factor_all     0.0280
_refine_ls_R_factor_gt     0.0252
_refine_ls_wR_factor_gt     0.0709
_refine_ls_wR_factor_ref     0.0730
_refine_ls_goodness_of_fit_ref     1.062
_refine_ls_restrained_S_all     1.062
_refine_ls_number_reflns     1711
_refine_ls_number_parameters     103
_refine_ls_number_restraints     0
_refine_ls_hydrogen_treatment     mixed
_refine_ls_weighting_scheme     calc
_refine_ls_weighting_details
         'calc w=1/[\s^2^(Fo^2^)+(0.0395P)^2^+0.0944P] where P=(Fo^2^+2Fc^2^)/3'
_atom_sites_solution_hydrogens     geom
_atom_sites_solution_primary     direct
_atom_sites_solution_secondary     difmap
_refine_ls_shift/su_max     0.001
_refine_ls_shift/su_mean     0.000
_refine_diff_density_max     0.351
_refine_diff_density_min     -0.174
_refine_ls_extinction_method     none
_refine_ls_extinction_coef     ?
_refine_ls_abs_structure_Flack     ?
loop_
    _atom_type_symbol
    _atom_type_description
    _atom_type_scat_dispersion_real
    _atom_type_scat_dispersion_imag
    _atom_type_scat_source
    'C' 'C' 0.0033 0.0016
                         'International Tables Vol C Tables 4.2.6.8 and 6.1.1.4'
    'H' 'H' 0.0000 0.0000
                         'International Tables Vol C Tables 4.2.6.8 and 6.1.1.4'
    'Cl' 'Cl' 0.1484 0.1585
                         'International Tables Vol C Tables 4.2.6.8 and 6.1.1.4'
    'N' 'N' 0.0061 0.0033
                         'International Tables Vol C Tables 4.2.6.8 and 6.1.1.4'
    'O' 'O' 0.0106 0.0060
                         'International Tables Vol C Tables 4.2.6.8 and 6.1.1.4'
_computing_data_collection     'APEX2 (Bruker, 2010)'
_computing_cell_refinement     'SAINT (Bruker, 2010)'
_computing_data_reduction     'SAINT (Bruker, 2010)'
_computing_structure_solution     'SHELXS97 (Sheldrick, 2008)'
_computing_structure_refinement     'SHELXL97 (Sheldrick, 2008)'
_computing_molecular_graphics
             'ORTEP-3 (Farrugia, 1997) and Mercury (Macrae <i>et al.</i>, 2008)'
_computing_publication_material
                            'SHELXL97 (Sheldrick, 2008) and PLATON (Spek, 2009)'
loop_
    _atom_site_type_symbol
    _atom_site_label
    _atom_site_fract_x
    _atom_site_fract_y
    _atom_site_fract_z
    _atom_site_U_iso_or_equiv
    _atom_site_adp_type
    _atom_site_calc_flag
    _atom_site_refinement_flags
    _atom_site_occupancy
    _atom_site_symmetry_multiplicity
    _atom_site_disorder_assembly
    _atom_site_disorder_group
    O O1 0.25186(15) 0.42693(12) 0.51787(12) 0.0286(2) Uani d . 1 1 . .
    H H81 0.240(3) 0.382(3) 0.624(3) 0.047(5) Uiso d . 1 1 . .
    O O2 0.29516(16) 0.75828(14) -0.01815(11) 0.0325(2) Uani d . 1 1 . .
    H H82 0.166(3) 0.776(3) 0.001(3) 0.051(5) Uiso d . 1 1 . .
    N N1 0.27167(14) 0.91926(14) 0.25202(13) 0.0221(2) Uani d . 1 1 . .
    H H71 0.276(2) 0.980(2) 0.142(2) 0.035(4) Uiso d . 1 1 . .
    C C1 0.26774(16) 0.72440(15) 0.29807(14) 0.0197(2) Uani d . 1 1 . .
    C C2 0.25517(16) 0.62326(15) 0.47898(15) 0.0205(2) Uani d . 1 1 . .
    C C3 0.24780(18) 0.72716(16) 0.60447(15) 0.0243(2) Uani d . 1 1 . .
    H H3 0.2386 0.6601 0.7283 0.029 Uiso calc R 1 1 . .
    C C4 0.25391(18) 0.93031(17) 0.54794(16) 0.0263(2) Uani d . 1 1 . .
    H H4 0.2494 1.0026 0.6329 0.032 Uiso calc R 1 1 . .
    C C5 0.26641(18) 1.02541(16) 0.36935(16) 0.0258(2) Uani d . 1 1 . .
    H H5 0.2713 1.1640 0.3288 0.031 Uiso calc R 1 1 . .
    C C6 0.28268(19) 0.62276(17) 0.15235(15) 0.0247(2) Uani d . 1 1 . .
    H H6A 0.4087 0.5441 0.1314 0.030 Uiso calc R 1 1 . .
    H H6B 0.1578 0.5329 0.1981 0.030 Uiso calc R 1 1 . .
    Cl Cl1 0.81001(5) 0.75715(4) 0.07668(4) 0.03225(11) Uani d . 1 1 . .
loop_
    _atom_site_aniso_label
    _atom_site_aniso_U_11
    _atom_site_aniso_U_22
    _atom_site_aniso_U_33
    _atom_site_aniso_U_12
    _atom_site_aniso_U_13
    _atom_site_aniso_U_23
    O1 0.0459(5) 0.0196(4) 0.0218(4) 0.0029(3) -0.0161(4) -0.0034(3)
    O2 0.0412(5) 0.0395(5) 0.0163(4) 0.0019(4) -0.0116(4) -0.0050(3)
    N1 0.0253(5) 0.0228(4) 0.0162(4) 0.0008(3) -0.0081(3) -0.0013(3)
    C1 0.0195(5) 0.0229(5) 0.0166(5) 0.0015(4) -0.0069(4) -0.0049(4)
    C2 0.0221(5) 0.0210(5) 0.0183(5) 0.0018(4) -0.0086(4) -0.0038(4)
    C3 0.0299(5) 0.0269(5) 0.0181(5) 0.0016(4) -0.0118(4) -0.0054(4)
    C4 0.0305(6) 0.0271(5) 0.0253(5) 0.0010(4) -0.0119(4) -0.0111(4)
    C5 0.0292(5) 0.0202(5) 0.0279(6) 0.0005(4) -0.0108(4) -0.0056(4)
    C6 0.0306(6) 0.0278(5) 0.0173(5) 0.0025(4) -0.0096(4) -0.0074(4)
    Cl1 0.03770(18) 0.02940(16) 0.02636(16) -0.00094(11) -0.01668(13)
                                                                     0.00473(11)
_geom_special_details
;
;
loop_
    _geom_bond_atom_site_label_1
    _geom_bond_atom_site_label_2
    _geom_bond_site_symmetry_2
    _geom_bond_distance
    _geom_bond_publ_flag
    O1 C2 . 1.3482(13) ?
    O1 H81 . 0.79(2) ?
    O2 C6 . 1.4085(13) ?
    O2 H82 . 0.85(2) ?
    N1 C1 . 1.3355(14) ?
    N1 C5 . 1.3470(15) ?
    N1 H71 . 0.853(17) ?
    C1 C2 . 1.3948(14) ?
    C1 C6 . 1.5025(14) ?
    C2 C3 . 1.3866(15) ?
    C3 C4 . 1.3921(16) ?
    C3 H3 . 0.9500 ?
    C4 C5 . 1.3692(16) ?
    C4 H4 . 0.9500 ?
    C5 H5 . 0.9500 ?
    C6 H6A . 0.9900 ?
    C6 H6B . 0.9900 ?
loop_
    _geom_contact_atom_site_label_1
    _geom_contact_atom_site_label_2
    _geom_contact_distance
    _geom_contact_site_symmetry_1
    _geom_contact_site_symmetry_2
    _geom_contact_publ_flag
    ? ? ? ? ? ?
loop_
    _geom_angle_atom_site_label_1
    _geom_angle_atom_site_label_2
    _geom_angle_atom_site_label_3
    _geom_angle_site_symmetry_1
    _geom_angle_site_symmetry_3
    _geom_angle
    _geom_angle_publ_flag
    C2 O1 H81 . . 108.9(14) ?
    C6 O2 H82 . . 100.9(13) ?
    C1 N1 C5 . . 123.99(10) ?
    C1 N1 H71 . . 118.0(11) ?
    C5 N1 H71 . . 118.0(11) ?
    N1 C1 C2 . . 118.46(10) ?
    N1 C1 C6 . . 119.00(9) ?
    C2 C1 C6 . . 122.52(10) ?
    O1 C2 C3 . . 124.70(10) ?
    O1 C2 C1 . . 115.98(9) ?
    C3 C2 C1 . . 119.32(10) ?
    C2 C3 C4 . . 119.61(10) ?
    C2 C3 H3 . . 120.2 ?
    C4 C3 H3 . . 120.2 ?
    C5 C4 C3 . . 119.70(10) ?
    C5 C4 H4 . . 120.1 ?
    C3 C4 H4 . . 120.1 ?
    N1 C5 C4 . . 118.92(10) ?
    N1 C5 H5 . . 120.5 ?
    C4 C5 H5 . . 120.5 ?
    O2 C6 C1 . . 111.08(9) ?
    O2 C6 H6A . . 109.4 ?
    C1 C6 H6A . . 109.4 ?
    O2 C6 H6B . . 109.4 ?
    C1 C6 H6B . . 109.4 ?
    H6A C6 H6B . . 108.0 ?
loop_
    _geom_torsion_atom_site_label_1
    _geom_torsion_atom_site_label_2
    _geom_torsion_atom_site_label_3
    _geom_torsion_atom_site_label_4
    _geom_torsion_site_symmetry_1
    _geom_torsion_site_symmetry_2
    _geom_torsion_site_symmetry_3
    _geom_torsion_site_symmetry_4
    _geom_torsion
    _geom_torsion_publ_flag
    C5 N1 C1 C2 . . . . 0.71(16) ?
    C5 N1 C1 C6 . . . . -177.70(10) ?
    N1 C1 C2 O1 . . . . -179.96(9) ?
    C6 C1 C2 O1 . . . . -1.61(15) ?
    N1 C1 C2 C3 . . . . -0.18(15) ?
    C6 C1 C2 C3 . . . . 178.17(10) ?
    O1 C2 C3 C4 . . . . 179.49(11) ?
    C1 C2 C3 C4 . . . . -0.27(17) ?
    C2 C3 C4 C5 . . . . 0.23(18) ?
    C1 N1 C5 C4 . . . . -0.76(17) ?
    C3 C4 C5 N1 . . . . 0.26(17) ?
    N1 C1 C6 O2 . . . . -1.18(14) ?
    C2 C1 C6 O2 . . . . -179.52(10) ?
loop_
    _geom_hbond_atom_site_label_D
    _geom_hbond_atom_site_label_H
    _geom_hbond_atom_site_label_A
    _geom_hbond_site_symmetry_A
    _geom_hbond_distance_DH
    _geom_hbond_distance_HA
    _geom_hbond_distance_DA
    _geom_hbond_angle_DHA
    O1 H81 Cl1 2_666 0.79(2) 2.22(2) 3.0086(9) 176.1(19)
    O2 H82 Cl1 1_455 0.85(2) 2.29(2) 3.1276(11) 168.7(18)
    N1 H71 Cl1 2_675 0.853(17) 2.391(17) 3.1739(10) 152.9(14)
    C3 H3 O2 1_556 0.95 2.47 3.2069(14) 134.2
data_global
_journal_date_recd_electronic     2011-07-12
_journal_date_accepted     2011-08-10
_journal_name_full     'Acta Crystallographica, Section E'
_journal_year     2011
_journal_volume     67
_journal_issue      9
_journal_page_first     o2348
_journal_page_last     o2348
_journal_paper_category     QO
_journal_coeditor_code     FY2019
_publ_contact_author_name     'Dr Richard Betz'
_publ_contact_author_address
;
Department of Chemistry
Nelson Mandela Metropolitan University
Summerstrand Campus (South)
University Way
Summerstrand
PO Box 77000
Port Elizabeth
6031
South Africa
;
_publ_contact_author_email     'richard.betz@webmail.co.za'
_publ_contact_author_fax     '+27-41-504-4236'
_publ_contact_author_phone     '+27-41-504-4285'
_publ_section_title
;
3-Hydroxy-2-(hydroxymethyl)pyridinium chloride
;
loop_
    _publ_author_name
    _publ_author_address
    'Betz, Richard'
;
Nelson Mandela Metropolitan University
Summerstrand Campus
Department of Chemistry
University Way
Summerstrand
PO Box 77000
Port Elizabeth 6031
South Africa
;
    'Gerber, Thomas'
;
Nelson Mandela Metropolitan University
Summerstrand Campus
Department of Chemistry
University Way
Summerstrand
PO Box 77000
Port Elizabeth 6031
South Africa
;
    'Hosten, Eric'
;
Nelson Mandela Metropolitan University
Summerstrand Campus
Department of Chemistry
University Way
Summerstrand
PO Box 77000
Port Elizabeth 6031
South Africa
;
