# Supplementary material for: 3-Hy­droxy-2-(hy­droxy­meth­yl)pyridinium chloride
Source: Acta Crystallogr Sect E Struct Rep Online. 2011 Aug 17;67(Pt 9):o2348. doi: 10.1107/S1600536811032405 (PMC3200843; doi:10.1107/S1600536811032405)
Supplement: Supplementary file 3 [file e-67-o2348-Isup3.hkl]

# 
# h,k,l, Fc-squared, Fo-squared, sigma(Fo-squared) and status flag 
# 
data_I
_shelx_title ' ba291_s in P-1' 
_shelx_refln_list_code          4 
_shelx_F_calc_maximum       43.99 
_exptl_crystal_F_000       168.00 
_reflns_d_resolution_high  0.7493 
 
loop_ 
 _symmetry_equiv_pos_as_xyz 
 'x, y, z' 
 '-x, -y, -z' 
 
_cell_length_a     6.8490 
_cell_length_b     7.1376 
_cell_length_c     7.9675 
_cell_angle_alpha  73.895 
_cell_angle_beta   68.634 
_cell_angle_gamma  86.801 
 
_shelx_F_squared_multiplier     1.000 
 
loop_ 
 _refln_index_h 
 _refln_index_k 
 _refln_index_l 
 _refln_F_squared_calc 
 _refln_F_squared_meas 
 _refln_F_squared_sigma 
 _refln_observed_status 
   3   0   0        1.66        0.62      0.08 o 
   4   0   0     1274.50     1352.35     12.12 o 
   5   0   0        3.28        3.68      0.18 o 
   6   0   0       97.21       96.41      1.09 o 
   7   0   0       26.63       24.63      0.76 o 
   8   0   0        6.59        4.08      0.47 o 
  -8   1   0       15.59       16.26      0.72 o 
  -7   1   0       99.86       96.25      1.89 o 
  -6   1   0      142.48      148.57      1.99 o 
  -5   1   0      193.42      206.50      2.23 o 
  -4   1   0      476.98      486.19      4.52 o 
  -3   1   0      295.62      332.11      2.74 o 
  -2   1   0      573.91      600.14      5.18 o 
  -1   1   0      504.61      466.33      4.03 o 
   0   1   0        0.61       -0.04      0.04 o 
   1   1   0      448.81      421.41      3.45 o 
   2   1   0      779.60      804.23      6.76 o 
   3   1   0      154.24      178.54      1.67 o 
   4   1   0      558.35      565.19      5.20 o 
   5   1   0      113.00      121.50      1.20 o 
   6   1   0      147.29      148.46      1.77 o 
   7   1   0       65.03       62.37      1.62 o 
   8   1   0       17.06       15.81      0.93 o 
  -8   2   0       29.78       34.24      0.99 o 
  -7   2   0        5.92        6.10      0.74 o 
  -6   2   0       49.59       50.96      0.86 o 
  -5   2   0       62.25       61.29      0.70 o 
  -4   2   0        0.70        0.62      0.11 o 
  -3   2   0      162.10      147.41      1.24 o 
  -2   2   0      199.06      206.94      1.78 o 
  -1   2   0       47.37       44.33      0.40 o 
   0   2   0      610.33      682.98      5.75 o 
   1   2   0       76.09       73.08      0.67 o 
   2   2   0      195.67      199.60      1.77 o 
   3   2   0      111.67      110.48      1.05 o 
   4   2   0        1.78        1.19      0.14 o 
   5   2   0       49.12       48.27      0.62 o 
   6   2   0       36.50       36.45      0.66 o 
   7   2   0        4.39        3.90      0.44 o 
   8   2   0       16.40       17.87      0.80 o 
  -8   3   0       10.22       10.29      0.96 o 
  -7   3   0        2.21        2.16      0.39 o 
  -6   3   0      122.99      129.21      1.98 o 
  -5   3   0        0.09        0.19      0.19 o 
  -4   3   0      489.75      512.17      4.56 o 
  -3   3   0       32.69       33.43      0.36 o 
  -2   3   0      716.54      757.17      6.52 o 
  -1   3   0      127.14      124.37      1.07 o 
   0   3   0      233.58      283.58      2.88 o 
   1   3   0       45.08       41.83      0.52 o 
   2   3   0        0.14        1.31      0.13 o 
   3   3   0       12.26       14.05      0.40 o 
   4   3   0       13.21       11.35      0.29 o 
   5   3   0       58.96       62.17      0.77 o 
   6   3   0        0.05       -0.11      0.25 o 
   7   3   0       46.57       49.59      1.21 o 
  -7   4   0        3.22        2.72      0.33 o 
  -6   4   0       21.81       23.17      0.59 o 
  -5   4   0        1.01        0.86      0.21 o 
  -4   4   0        0.50        0.24      0.15 o 
  -3   4   0       23.10       29.35      0.49 o 
  -2   4   0      165.59      158.09      1.79 o 
  -1   4   0      213.69      248.70      2.53 o 
   0   4   0      397.60      404.38      4.66 o 
   1   4   0      548.02      597.08      6.34 o 
   2   4   0      127.21      127.76      1.43 o 
   3   4   0      481.01      498.01      5.75 o 
   4   4   0        0.27        0.55      0.22 o 
   5   4   0      164.18      161.78      2.14 o 
   6   4   0       12.76       12.06      0.73 o 
   7   4   0       22.15       21.96      0.97 o 
  -7   5   0        9.43        9.06      0.58 o 
  -6   5   0       33.89       33.87      0.78 o 
  -5   5   0        2.78        2.62      0.30 o 
  -4   5   0       76.06       77.14      1.11 o 
  -3   5   0       14.48       15.31      0.31 o 
  -2   5   0       25.31       27.25      0.44 o 
  -1   5   0       67.71       70.03      0.80 o 
   0   5   0       35.34       35.80      0.54 o 
   1   5   0       49.76       52.73      0.74 o 
   2   5   0      173.19      162.32      1.97 o 
   3   5   0        2.24        2.10      0.33 o 
   4   5   0      106.88       98.69      1.66 o 
   5   5   0       11.42       13.33      0.52 o 
   6   5   0       15.20       15.07      0.58 o 
  -6   6   0        9.76       10.49      0.60 o 
  -5   6   0       10.65       11.32      0.46 o 
  -4   6   0      120.44      116.93      1.81 o 
  -3   6   0       26.55       26.83      0.44 o 
  -2   6   0      416.22      391.96      4.07 o 
  -1   6   0        5.63        6.66      0.27 o 
   0   6   0      524.95      518.24      6.84 o 
   1   6   0        5.26        4.77      0.26 o 
   2   6   0      218.64      197.44      2.39 o 
   3   6   0       14.57       15.33      0.74 o 
   4   6   0       19.22       18.04      0.56 o 
   5   6   0        2.91        3.20      0.38 o 
   6   6   0        0.20        0.18      0.61 o 
  -5   7   0       31.73       31.41      0.89 o 
  -4   7   0       82.22       80.20      1.68 o 
  -3   7   0       15.47       12.38      0.51 o 
  -2   7   0       33.25       30.94      0.55 o 
  -1   7   0        2.77        1.10      0.24 o 
   0   7   0        5.42        6.07      0.34 o 
   1   7   0        5.53        3.13      0.62 o 
   2   7   0       71.75       68.98      1.27 o 
   3   7   0       24.06       20.01      0.63 o 
   4   7   0       66.22       64.44      1.25 o 
   5   7   0       31.54       29.67      1.27 o 
  -4   8   0       10.61       11.62      0.75 o 
  -3   8   0       12.81       13.74      0.59 o 
  -2   8   0       51.18       47.96      1.06 o 
  -1   8   0        3.42        2.74      0.38 o 
   0   8   0       54.83       53.74      1.06 o 
   1   8   0        1.70        1.86      0.34 o 
   2   8   0       10.11        8.79      0.50 o 
   3   8   0        5.64        6.22      0.87 o 
  -1   9   0       15.99       17.65      0.83 o 
   0   9   0        3.90        6.78      0.61 o 
   1   9   0        5.52        5.63      0.59 o 
  -2  -8   1       59.05       58.67      1.17 o 
  -1  -8   1        6.91        6.74      0.44 o 
   0  -8   1      101.88      107.59      2.59 o 
   1  -8   1        0.44        0.85      0.34 o 
   2  -8   1       47.96       50.81      1.11 o 
   3  -8   1        4.25        4.84      0.41 o 
   4  -8   1        1.47        1.78      0.51 o 
  -4  -7   1       27.40       27.95      0.78 o 
  -3  -7   1       12.53       12.43      0.57 o 
  -2  -7   1       18.28       19.67      0.61 o 
  -1  -7   1       51.51       45.07      0.79 o 
   0  -7   1        2.05        1.71      0.26 o 
   1  -7   1       45.73       39.84      0.71 o 
   2  -7   1       53.49       51.47      1.07 o 
   3  -7   1        8.85        7.35      0.43 o 
   4  -7   1       62.50       63.55      1.10 o 
   5  -7   1        0.05        0.47      0.38 o 
  -5  -6   1       26.24       24.84      1.23 o 
  -4  -6   1        3.05        3.49      0.38 o 
  -3  -6   1       30.36       29.25      0.74 o 
  -2  -6   1       14.82       15.56      0.42 o 
  -1  -6   1        2.17        1.79      0.26 o 
   0  -6   1       36.46       42.78      0.73 o 
   1  -6   1       18.28       19.08      0.35 o 
   2  -6   1        2.70        3.73      0.20 o 
   3  -6   1       33.52       34.11      0.59 o 
   4  -6   1       22.56       22.42      0.55 o 
   5  -6   1        7.32        8.12      0.47 o 
   6  -6   1       53.00       54.17      1.21 o 
  -6  -5   1       16.42       16.15      0.61 o 
  -5  -5   1        0.10        0.17      0.33 o 
  -4  -5   1       64.64       60.29      1.13 o 
  -3  -5   1       21.60       22.15      0.52 o 
  -2  -5   1       37.35       35.51      0.59 o 
  -1  -5   1       57.84       56.99      0.80 o 
   0  -5   1       15.81       15.33      0.36 o 
   1  -5   1       21.81       20.71      0.43 o 
   2  -5   1      146.42      143.32      1.54 o 
   3  -5   1        3.62        3.01      0.17 o 
   4  -5   1      118.86      116.24      1.54 o 
   5  -5   1       29.49       26.79      0.51 o 
   6  -5   1       23.45       22.58      0.56 o 
   7  -5   1       16.13       17.99      0.71 o 
  -6  -4   1       10.41       10.65      0.50 o 
  -5  -4   1       16.15       16.37      0.49 o 
  -4  -4   1        2.27        2.28      0.46 o 
  -3  -4   1        0.21        0.17      0.22 o 
  -2  -4   1      131.65      117.07      1.45 o 
  -1  -4   1      148.16      154.38      1.84 o 
   0  -4   1      339.22      316.54      3.66 o 
   1  -4   1      569.06      587.78      6.28 o 
   2  -4   1      111.94      102.35      0.93 o 
   3  -4   1      523.50      524.95      4.83 o 
   4  -4   1        0.79        1.31      0.18 o 
   5  -4   1      178.35      176.77      2.16 o 
   6  -4   1       23.24       24.29      0.50 o 
   7  -4   1       23.22       23.74      0.77 o 
   8  -4   1       10.14        9.29      1.11 o 
  -7  -3   1        0.04       -0.26      0.45 o 
  -6  -3   1       58.44       57.31      0.97 o 
  -5  -3   1       31.94       30.83      0.81 o 
  -4  -3   1      218.98      218.97      2.33 o 
  -3  -3   1      271.22      274.41      2.66 o 
  -2  -3   1      308.34      317.76      3.05 o 
  -1  -3   1      667.81      680.94      6.93 o 
   0  -3   1      134.37      163.44      1.52 o 
   1  -3   1      402.97      411.51      3.56 o 
   2  -3   1        1.11        0.13      0.07 o 
   3  -3   1       33.53       34.68      0.40 o 
   4  -3   1       10.97        9.59      0.28 o 
   5  -3   1       11.43        9.84      0.30 o 
   6  -3   1        3.18        3.06      0.27 o 
   7  -3   1       22.67       23.25      1.01 o 
   8  -3   1       21.31       21.19      0.77 o 
  -7  -2   1        4.27        4.56      0.61 o 
  -6  -2   1        2.97        2.61      0.29 o 
  -5  -2   1       33.85       34.12      0.45 o 
  -4  -2   1       65.42       64.70      0.80 o 
  -3  -2   1       35.17       31.44      0.44 o 
  -2  -2   1      701.29      689.16      7.45 o 
  -1  -2   1       11.49       11.53      0.24 o 
   0  -2   1     1308.30     1374.65     12.51 o 
   1  -2   1      286.19      278.99      2.31 o 
   2  -2   1      436.49      430.58      3.97 o 
   3  -2   1      160.90      154.67      1.68 o 
   4  -2   1        0.56        0.33      0.13 o 
   5  -2   1       24.70       23.53      0.39 o 
   6  -2   1       38.69       42.15      0.73 o 
   7  -2   1        0.02        0.04      0.27 o 
   8  -2   1       17.97       18.73      0.74 o 
  -8  -1   1        9.36       11.46      1.32 o 
  -7  -1   1       20.66       21.96      0.77 o 
  -6  -1   1       77.87       78.98      1.15 o 
  -5  -1   1        6.50        6.80      0.26 o 
  -4  -1   1      225.07      211.23      2.22 o 
  -3  -1   1        5.05        6.16      0.34 o 
  -2  -1   1       82.71       79.02      0.85 o 
  -1  -1   1       72.07       91.31      0.86 o 
   0  -1   1      469.90      484.51      4.44 o 
   1  -1   1       77.08       94.03      0.85 o 
   2  -1   1     1233.01     1267.97     14.39 o 
   3  -1   1        2.90        1.36      0.09 o 
   4  -1   1      531.01      557.80      6.02 o 
   5  -1   1        8.19        6.84      0.21 o 
   6  -1   1       74.02       76.86      1.11 o 
   7  -1   1        0.02        0.02      0.26 o 
   8  -1   1        0.11        0.24      0.39 o 
  -8   0   1       18.76       18.90      1.86 o 
  -7   0   1       33.13       33.77      0.94 o 
  -6   0   1       25.19       24.37      0.83 o 
  -5   0   1      142.36      148.93      1.62 o 
  -4   0   1        2.93        3.36      0.22 o 
  -3   0   1      271.27      281.72      3.39 o 
  -2   0   1       17.67       12.96      0.19 o 
  -1   0   1      344.38      330.91      2.97 o 
   0   0   1       24.87       17.96      0.19 o 
   1   0   1       62.23       47.10      1.81 o 
   2   0   1      890.36      904.07      8.76 o 
   3   0   1        6.29        3.44      0.10 o 
   4   0   1     1058.57     1090.22      9.34 o 
   5   0   1        0.06        0.23      0.06 o 
   6   0   1      646.24      663.78     14.01 o 
   7   0   1        8.45        8.34      0.39 o 
   8   0   1      241.29      227.14      4.08 o 
  -8   1   1        1.22        1.23      0.45 o 
  -7   1   1        0.01        0.25      0.39 o 
  -6   1   1       35.82       33.60      0.80 o 
  -5   1   1       30.00       29.27      0.53 o 
  -4   1   1       63.77       57.95      0.85 o 
  -3   1   1      304.66      305.39      3.37 o 
  -2   1   1        2.63        2.44      0.09 o 
  -1   1   1      851.96      866.94      8.31 o 
   0   1   1      841.40      885.72      6.96 o 
   1   1   1      523.06      546.27      4.27 o 
   2   1   1     1603.51     1598.11     28.21 o 
   3   1   1       66.36       73.15      0.64 o 
   4   1   1      509.04      507.59      4.55 o 
   5   1   1        0.12        0.50      0.16 o 
   6   1   1       49.02       50.90      0.63 o 
   7   1   1        0.10        0.21      0.34 o 
   8   1   1        0.55        0.33      0.40 o 
  -8   2   1        6.98        8.09      0.58 o 
  -7   2   1        1.80        1.49      0.39 o 
  -6   2   1        0.00        0.09      0.36 o 
  -5   2   1        2.85        2.55      0.23 o 
  -4   2   1      150.49      160.32      2.50 o 
  -3   2   1       18.09       19.33      0.30 o 
  -2   2   1     1235.18     1228.45     10.56 o 
  -1   2   1      502.91      504.58      4.15 o 
   1   2   1     1049.51     1023.10      9.34 o 
   2   2   1      764.01      742.43      6.65 o 
   3   2   1      304.07      285.83      2.54 o 
   4   2   1        3.85        4.91      0.19 o 
   5   2   1       17.92       18.33      0.34 o 
   6   2   1       24.01       24.45      0.40 o 
   7   2   1        7.13        6.39      0.42 o 
   8   2   1       10.92       11.76      0.74 o 
  -7   3   1        2.53        2.59      0.43 o 
  -6   3   1       50.27       53.66      1.19 o 
  -5   3   1        7.98        6.79      0.25 o 
  -4   3   1      136.00      134.97      1.50 o 
  -3   3   1      106.99       93.29      1.05 o 
  -2   3   1       36.96       31.47      0.35 o 
  -1   3   1      226.77      218.15      1.95 o 
   0   3   1      155.93      182.21      1.54 o 
   1   3   1       29.19       26.63      0.35 o 
   2   3   1      563.17      588.10      6.95 o 
   3   3   1       48.16       54.13      0.77 o 
   4   3   1      326.93      345.20      4.49 o 
   5   3   1       82.35       87.99      0.94 o 
   6   3   1       60.13       61.55      0.94 o 
   7   3   1       32.54       34.10      0.85 o 
   8   3   1        4.01        3.03      0.50 o 
  -7   4   1       21.81       22.11      0.79 o 
  -6   4   1        0.00        0.10      0.36 o 
  -5   4   1       66.99       67.98      0.95 o 
  -4   4   1       51.40       54.02      0.64 o 
  -3   4   1       70.87       72.05      0.78 o 
  -2   4   1      329.84      342.79      3.36 o 
  -1   4   1       29.69       35.98      0.45 o 
   0   4   1      410.29      443.84      4.49 o 
   1   4   1        0.04        0.23      0.14 o 
   2   4   1       68.07       73.38      1.33 o 
   3   4   1        1.42        0.52      0.14 o 
   4   4   1       11.61        9.63      0.33 o 
   5   4   1        7.07        7.32      0.74 o 
   6   4   1       40.18       37.53      0.90 o 
   7   4   1       25.85       25.77      1.57 o 
  -7   5   1        3.55        3.85      0.51 o 
  -6   5   1       50.86       51.34      0.97 o 
  -5   5   1        0.51        0.93      0.29 o 
  -4   5   1       83.93       86.27      1.06 o 
  -3   5   1       22.87       21.17      0.39 o 
  -2   5   1       19.00       19.27      0.42 o 
  -1   5   1       21.26       17.90      0.33 o 
   0   5   1       45.07       47.24      0.59 o 
   1   5   1        0.11        0.21      0.18 o 
   2   5   1      137.56      132.83      1.63 o 
   3   5   1       28.10       30.34      0.85 o 
   4   5   1       56.43       54.06      0.92 o 
   5   5   1       40.88       42.33      1.32 o 
   6   5   1        2.41        2.25      0.44 o 
   7   5   1       12.99       12.55      0.83 o 
  -6   6   1        0.19       -0.37      0.39 o 
  -5   6   1       10.05       10.94      0.48 o 
  -4   6   1       16.56       15.13      0.51 o 
  -3   6   1        5.98        4.83      0.26 o 
  -2   6   1       50.61       50.24      0.69 o 
  -1   6   1        5.83        7.31      0.27 o 
   0   6   1       19.51       21.57      0.39 o 
   1   6   1       40.36       43.48      0.58 o 
   2   6   1       18.18       17.34      0.38 o 
   3   6   1       29.28       31.08      0.72 o 
   4   6   1      102.34       99.25      1.70 o 
   5   6   1        1.99        1.93      0.35 o 
   6   6   1       82.53       85.45      2.25 o 
  -5   7   1        2.22        2.77      0.36 o 
  -4   7   1        0.49        0.58      0.32 o 
  -3   7   1       33.35       33.16      0.83 o 
  -2   7   1       44.94       41.60      0.84 o 
  -1   7   1       71.48       65.98      0.99 o 
   0   7   1      182.42      183.48      2.37 o 
   1   7   1       41.59       37.39      0.60 o 
   2   7   1      218.62      205.92      4.23 o 
   3   7   1        6.58        5.49      0.38 o 
   4   7   1       84.26       81.05      1.72 o 
   5   7   1        0.52       -0.06      0.36 o 
  -4   8   1       13.01       14.52      0.57 o 
  -3   8   1        0.51        0.66      0.32 o 
  -2   8   1       43.54       44.81      1.03 o 
  -1   8   1        6.12        6.39      0.37 o 
   0   8   1       28.41       30.45      0.73 o 
   1   8   1       23.34       23.90      0.66 o 
   2   8   1        0.18        0.05      0.31 o 
   3   8   1       13.82       12.59      0.53 o 
   4   8   1       12.97       12.49      0.84 o 
  -2   9   1        0.43        0.51      0.49 o 
  -1   9   1        4.00        3.89      0.55 o 
   0   9   1       14.05       14.95      0.60 o 
   1   9   1        0.40        0.07      0.71 o 
   2   9   1       33.98       37.21      0.88 o 
  -1  -8   2        8.97       11.28      0.79 o 
   0  -8   2       13.60       14.84      0.79 o 
   1  -8   2       42.27       45.47      1.05 o 
   2  -8   2        0.01        0.75      0.36 o 
   3  -8   2       40.06       41.92      1.30 o 
  -3  -7   2       17.18       18.23      0.67 o 
  -2  -7   2        4.14        4.57      0.39 o 
  -1  -7   2       28.19       28.42      0.72 o 
   0  -7   2       17.02       17.02      0.48 o 
   1  -7   2        3.40        3.42      0.35 o 
   2  -7   2       63.84       60.47      1.21 o 
   3  -7   2        9.95       10.35      0.50 o 
   4  -7   2       36.88       37.38      0.88 o 
   5  -7   2       26.03       26.43      0.83 o 
  -4  -6   2       34.98       34.24      0.84 o 
  -3  -6   2        0.02        0.13      0.31 o 
  -2  -6   2      164.08      155.57      2.52 o 
  -1  -6   2       33.11       32.47      0.64 o 
   0  -6   2      202.18      205.83      2.77 o 
   1  -6   2      103.30       99.03      1.41 o 
   2  -6   2       66.87       61.38      1.02 o 
   3  -6   2       63.06       62.11      1.20 o 
   4  -6   2        0.39        0.42      0.24 o 
   5  -6   2        5.01        4.96      0.32 o 
   6  -6   2        5.05        4.90      0.55 o 
  -5  -5   2       58.00       58.37      1.17 o 
  -4  -5   2       67.41       67.27      1.27 o 
  -3  -5   2      178.85      179.16      2.86 o 
  -2  -5   2       35.56       35.10      0.58 o 
  -1  -5   2      215.38      215.29      2.57 o 
   0  -5   2        2.85        2.51      0.25 o 
   1  -5   2       63.76       64.43      0.96 o 
   2  -5   2       48.26       46.77      0.66 o 
   3  -5   2        3.12        2.59      0.23 o 
   4  -5   2       27.37       26.41      0.48 o 
   5  -5   2       30.50       29.86      0.53 o 
   6  -5   2        0.09        0.02      0.26 o 
   7  -5   2       11.55       13.81      0.64 o 
  -6  -4   2       47.48       49.26      1.06 o 
  -5  -4   2       15.25       15.47      0.55 o 
  -4  -4   2        8.45        9.62      0.39 o 
  -3  -4   2        0.21        0.32      0.18 o 
  -2  -4   2       13.98       12.32      0.31 o 
  -1  -4   2       94.61       97.00      1.07 o 
   0  -4   2       35.77       38.94      0.50 o 
   1  -4   2      231.68      227.40      2.46 o 
   2  -4   2        0.68        0.43      0.12 o 
   3  -4   2      124.19      118.93      1.28 o 
   4  -4   2       51.88       53.42      0.73 o 
   5  -4   2        4.68        4.91      0.26 o 
   6  -4   2       49.50       52.35      0.87 o 
   7  -4   2       10.59       11.31      0.55 o 
   8  -4   2       10.03        8.14      1.07 o 
  -6  -3   2       49.37       49.83      0.96 o 
  -5  -3   2       35.72       34.65      0.58 o 
  -4  -3   2       96.32       94.59      1.13 o 
  -3  -3   2      107.46      104.16      1.22 o 
  -2  -3   2       32.06       30.96      0.46 o 
  -1  -3   2       40.58       37.74      0.55 o 
   0  -3   2       37.57       37.99      0.54 o 
   1  -3   2       66.05       77.06      0.71 o 
   2  -3   2      236.61      238.01      2.23 o 
   3  -3   2      287.42      290.54      2.98 o 
   4  -3   2      129.13      129.64      1.42 o 
   5  -3   2      242.14      235.97      2.80 o 
   6  -3   2       13.09       12.00      0.43 o 
   7  -3   2       79.05       83.61      1.35 o 
   8  -3   2        0.04        0.42      0.38 o 
  -7  -2   2       25.04       24.65      0.85 o 
  -6  -2   2        0.03        0.10      0.22 o 
  -5  -2   2       43.10       43.57      1.82 o 
  -4  -2   2       55.59       54.99      0.72 o 
  -3  -2   2        1.98        2.70      0.19 o 
  -2  -2   2      289.24      279.30      3.01 o 
  -1  -2   2      183.99      178.65      2.09 o 
   0  -2   2      325.59      324.28      2.81 o 
   1  -2   2      605.25      606.21      5.05 o 
   2  -2   2        8.29        7.29      0.18 o 
   3  -2   2      190.59      177.80      1.84 o 
   4  -2   2      106.15      106.78      1.19 o 
   5  -2   2        1.40        1.08      0.15 o 
   6  -2   2       97.15      102.24      1.46 o 
   7  -2   2       18.74       18.11      0.49 o 
   8  -2   2       19.03       21.26      0.75 o 
  -7  -1   2        0.11        0.58      0.43 o 
  -6  -1   2        0.11        0.39      0.39 o 
  -5  -1   2       35.85       34.75      0.93 o 
  -4  -1   2        4.31        5.28      0.42 o 
  -3  -1   2      235.80      228.26      2.50 o 
  -2  -1   2      284.62      285.81      3.10 o 
  -1  -1   2      533.78      512.60      4.70 o 
   0  -1   2     1650.26     1712.02     15.54 o 
   1  -1   2      249.83      233.36      2.02 o 
   2  -1   2     1735.64     1747.00     39.56 o 
   3  -1   2        2.30        3.02      0.18 o 
   4  -1   2      458.56      459.51      6.19 o 
   5  -1   2       34.26       32.47      0.45 o 
   6  -1   2       12.23       12.08      0.36 o 
   7  -1   2       11.98       11.58      0.47 o 
   8  -1   2       11.27       12.50      1.72 o 
  -7   0   2       33.63       33.52      0.97 o 
  -6   0   2        6.54        7.35      0.51 o 
  -5   0   2       64.02       64.82      0.80 o 
  -4   0   2      155.32      155.82      1.80 o 
  -3   0   2       15.91       15.75      0.41 o 
  -2   0   2      818.99      814.95      8.88 o 
  -1   0   2       30.35       38.20      0.38 o 
   0   0   2     1174.70     1257.43     10.97 o 
   1   0   2      240.32      273.84      2.77 o 
   2   0   2      175.29      176.96      3.42 o 
   3   0   2      126.77      122.27      1.52 o 
   4   0   2        8.33        6.63      0.16 o 
   5   0   2        1.23        0.98      0.15 o 
   6   0   2       28.81       28.95      0.48 o 
   7   0   2        7.63        8.45      0.36 o 
   8   0   2        1.06        1.31      0.38 o 
  -7   1   2        0.80        0.47      0.41 o 
  -6   1   2       75.27       75.03      1.19 o 
  -5   1   2       32.99       31.60      0.47 o 
  -4   1   2      138.68      132.97      1.77 o 
  -3   1   2      142.87      135.07      1.55 o 
  -2   1   2       43.06       42.15      0.60 o 
  -1   1   2       40.25       36.86      0.37 o 
   0   1   2      209.35      230.56      1.95 o 
   1   1   2      154.76      159.88      1.23 o 
   2   1   2      432.15      441.60      4.23 o 
   3   1   2      355.13      368.85      3.11 o 
   4   1   2       64.15       65.22      0.62 o 
   5   1   2      204.15      208.50      2.16 o 
   6   1   2        0.71        0.64      0.18 o 
   7   1   2       47.09       47.09      0.82 o 
   8   1   2       16.46       18.75      0.69 o 
  -7   2   2        9.86       10.47      0.83 o 
  -6   2   2        5.42        4.36      0.80 o 
  -5   2   2       15.11       15.40      0.35 o 
  -4   2   2       16.12       16.35      0.45 o 
  -3   2   2        0.08        0.16      0.14 o 
  -2   2   2      139.08      133.08      1.38 o 
  -1   2   2      128.09      123.25      1.05 o 
   0   2   2      149.89      150.94      1.33 o 
   1   2   2      225.65      217.42      1.67 o 
   2   2   2       36.39       45.70      0.39 o 
   3   2   2       17.80       15.51      0.18 o 
   4   2   2      269.27      274.72      2.44 o 
   5   2   2       16.73       15.99      0.30 o 
   6   2   2      154.27      158.51      1.94 o 
   7   2   2       39.29       38.41      0.87 o 
   8   2   2       31.04       30.08      0.88 o 
  -7   3   2       11.12        9.87      1.07 o 
  -6   3   2       56.43       58.37      1.30 o 
  -5   3   2       44.93       42.98      0.76 o 
  -4   3   2       80.03       78.63      1.54 o 
  -3   3   2       55.95       60.15      0.76 o 
  -2   3   2        2.74        3.08      0.16 o 
  -1   3   2        0.13       -0.08      0.11 o 
   0   3   2      144.88      140.74      1.32 o 
   1   3   2      273.43      260.82      2.38 o 
   2   3   2      355.54      347.79      4.04 o 
   3   3   2      423.65      397.11      4.75 o 
   4   3   2      109.12      105.70      1.09 o 
   5   3   2      170.06      163.27      1.65 o 
   6   3   2        0.01        0.35      0.16 o 
   7   3   2       24.14       24.70      0.71 o 
   8   3   2       13.20       11.75      1.35 o 
  -7   4   2        3.07        3.33      0.48 o 
  -6   4   2        0.23        1.04      0.67 o 
  -5   4   2        0.09        0.53      0.40 o 
  -4   4   2       60.85       63.94      0.88 o 
  -3   4   2       65.49       66.00      0.93 o 
  -2   4   2      256.28      250.19      2.48 o 
  -1   4   2      346.50      345.55      3.66 o 
   0   4   2      214.73      214.84      2.21 o 
   1   4   2      479.53      479.23      4.83 o 
   2   4   2       12.33       11.57      0.26 o 
   3   4   2      142.04      136.28      1.43 o 
   4   4   2       28.16       28.94      0.47 o 
   5   4   2        1.63        1.53      0.20 o 
   6   4   2       32.12       31.92      0.61 o 
   7   4   2        8.57        8.77      1.16 o 
   8   4   2        4.30        3.07      0.51 o 
  -6   5   2        2.30        2.30      0.36 o 
  -5   5   2       20.10       20.16      1.67 o 
  -4   5   2       17.17       16.86      0.41 o 
  -3   5   2       85.26       81.97      0.90 o 
  -2   5   2      166.35      165.84      1.70 o 
  -1   5   2       73.54       74.94      0.93 o 
   0   5   2      540.80      552.62      5.58 o 
   1   5   2        2.36        3.40      0.19 o 
   2   5   2      474.44      461.22      4.68 o 
   3   5   2       27.28       27.00      0.49 o 
   4   5   2      128.68      132.93      1.57 o 
   5   5   2       29.17       29.19      0.63 o 
   6   5   2        6.35        6.38      0.63 o 
   7   5   2        2.81        3.18      0.61 o 
  -6   6   2        4.51        4.83      0.49 o 
  -5   6   2      102.91       98.48      1.84 o 
  -4   6   2       31.24       30.27      0.79 o 
  -3   6   2       73.39       70.31      0.97 o 
  -2   6   2       62.37       62.92      0.83 o 
  -1   6   2       13.45       13.06      0.35 o 
   0   6   2       22.11       22.03      0.39 o 
   1   6   2        0.09        0.02      0.19 o 
   2   6   2       12.41       11.99      0.32 o 
   3   6   2        0.58        0.47      0.20 o 
   4   6   2       63.45       58.72      1.09 o 
   5   6   2       11.19       10.72      0.48 o 
   6   6   2       35.70       33.22      1.19 o 
  -5   7   2       12.60       13.54      0.57 o 
  -4   7   2        0.51        1.10      0.36 o 
  -3   7   2       37.09       38.06      0.91 o 
  -2   7   2        4.47        3.94      0.28 o 
  -1   7   2       22.59       23.25      0.55 o 
   0   7   2       25.11       26.44      0.59 o 
   1   7   2        0.31        0.17      0.21 o 
   2   7   2       18.63       17.63      0.55 o 
   3   7   2       20.92       20.26      0.62 o 
   4   7   2        0.01       -0.30      0.30 o 
   5   7   2       21.32       22.47      0.79 o 
   6   7   2       11.97       12.55      0.85 o 
  -4   8   2       24.64       26.32      1.03 o 
  -3   8   2        1.88        2.37      0.37 o 
  -2   8   2       38.14       39.33      0.94 o 
  -1   8   2       16.55       16.05      0.56 o 
   0   8   2       11.56       12.32      0.87 o 
   1   8   2       20.84       20.25      0.63 o 
   2   8   2        1.74        1.75      0.46 o 
   3   8   2        3.05        2.98      0.37 o 
   4   8   2       14.08       14.34      1.59 o 
  -2   9   2       12.67       13.24      0.83 o 
  -1   9   2       11.94       15.06      0.83 o 
   0   9   2       51.26       53.45      1.09 o 
   1   9   2       29.42       32.82      0.84 o 
   2   9   2       50.25       50.33      1.09 o 
  -2  -7   3       14.80       15.28      0.59 o 
  -1  -7   3       12.09       12.13      0.77 o 
   0  -7   3       67.94       78.62      1.55 o 
   1  -7   3        0.98        1.43      0.33 o 
   2  -7   3       79.03       83.95      1.60 o 
   3  -7   3       25.53       26.40      0.71 o 
   4  -7   3       23.96       26.94      0.97 o 
  -3  -6   3        0.35        0.81      0.36 o 
  -2  -6   3       42.42       41.02      1.71 o 
  -1  -6   3       38.30       35.99      0.96 o 
   0  -6   3       11.54       12.00      0.42 o 
   1  -6   3       77.99       74.03      1.41 o 
   2  -6   3       11.21       11.05      0.46 o 
   3  -6   3       21.90       20.24      0.57 o 
   4  -6   3       56.55       56.91      0.98 o 
   5  -6   3        2.01        2.04      0.37 o 
   6  -6   3       35.73       37.81      0.95 o 
  -4  -5   3       46.96       46.29      0.99 o 
  -3  -5   3        1.06        1.08      0.28 o 
  -2  -5   3        1.74        2.05      0.24 o 
  -1  -5   3       41.09       41.80      0.62 o 
   0  -5   3       47.66       47.33      0.65 o 
   1  -5   3      253.90      249.12      3.28 o 
   2  -5   3      108.39      102.75      1.41 o 
   3  -5   3      461.00      452.39      8.23 o 
   4  -5   3       48.49       46.37      0.71 o 
   5  -5   3      310.27      303.78      3.81 o 
   6  -5   3        2.52        2.56      0.36 o 
   7  -5   3       87.32       89.53      1.75 o 
  -5  -4   3       18.91       18.74      0.51 o 
  -4  -4   3      319.90      320.33      4.04 o 
  -3  -4   3      123.45      122.87      2.04 o 
  -2  -4   3      759.72      747.35      8.61 o 
  -1  -4   3      368.77      362.71      4.22 o 
   0  -4   3      844.51      870.02     10.00 o 
   1  -4   3      368.84      363.08      4.01 o 
   2  -4   3      384.75      372.37      3.82 o 
   3  -4   3       71.86       71.17      0.89 o 
   4  -4   3       82.11       80.81      1.15 o 
   5  -4   3       11.82       11.00      0.33 o 
   6  -4   3       19.88       20.25      0.41 o 
   7  -4   3       59.85       61.43      1.21 o 
   8  -4   3       14.52       12.94      1.46 o 
  -6  -3   3       36.93       36.83      0.73 o 
  -5  -3   3        3.70        4.37      0.40 o 
  -4  -3   3       29.14       27.87      0.60 o 
  -3  -3   3       20.14       18.92      0.38 o 
  -2  -3   3        2.03        2.24      0.19 o 
  -1  -3   3        1.48        1.25      0.20 o 
   0  -3   3      141.84      139.97      1.67 o 
   1  -3   3      200.14      189.06      1.82 o 
   2  -3   3      231.09      223.55      2.13 o 
   3  -3   3      400.90      392.67      3.87 o 
   4  -3   3       58.89       58.30      0.67 o 
   5  -3   3      232.98      233.30      2.76 o 
   6  -3   3        0.21        0.03      0.16 o 
   7  -3   3       41.55       42.81      1.12 o 
   8  -3   3        2.87        3.97      0.33 o 
  -6  -2   3        0.24        0.47      0.31 o 
  -5  -2   3        3.88        4.10      0.50 o 
  -4  -2   3       32.01       32.26      0.64 o 
  -3  -2   3       23.40       24.91      0.40 o 
  -2  -2   3       97.16       95.23      1.20 o 
  -1  -2   3      281.90      296.07      3.43 o 
   0  -2   3       60.50       61.78      0.79 o 
   1  -2   3      446.51      458.23      3.96 o 
   2  -2   3       11.48        9.39      0.28 o 
   3  -2   3       91.53       92.30      1.25 o 
   4  -2   3      109.43      103.29      1.09 o 
   5  -2   3        2.43        1.95      0.12 o 
   6  -2   3       43.16       45.05      0.97 o 
   7  -2   3       24.64       25.60      0.54 o 
   8  -2   3        0.76        1.25      0.30 o 
  -6  -1   3       72.09       71.91      1.18 o 
  -5  -1   3      116.27      110.05      2.36 o 
  -4  -1   3      124.43      124.45      1.44 o 
  -3  -1   3      220.34      214.45      2.38 o 
  -2  -1   3      104.19      118.98      1.35 o 
  -1  -1   3       79.84       81.56      1.01 o 
   1  -1   3      114.55      111.58      1.03 o 
   2  -1   3      103.32      134.06      2.04 o 
   3  -1   3      496.80      491.36     11.14 o 
   4  -1   3      122.31      135.35      3.24 o 
   5  -1   3      272.49      271.23      4.06 o 
   6  -1   3      157.19      163.56      2.10 o 
   7  -1   3       56.29       57.09      0.86 o 
   8  -1   3       89.71       91.31      1.45 o 
  -7   0   3        0.03        0.30      0.43 o 
  -6   0   3        0.04       -0.02      0.27 o 
  -5   0   3       12.51       12.28      0.65 o 
  -4   0   3       25.37       23.96      0.80 o 
  -3   0   3      260.04      269.45      2.95 o 
  -2   0   3       71.93       70.72      0.84 o 
  -1   0   3     1267.85     1300.33     14.05 o 
   0   0   3        0.67        0.39      0.08 o 
   1   0   3     1935.49     1990.26     21.25 o 
   2   0   3      157.95      159.38      1.90 o 
   3   0   3      524.17      543.40      9.76 o 
   4   0   3      214.47      213.61      2.58 o 
   5   0   3        7.11        7.81      0.19 o 
   6   0   3       75.37       75.46      0.84 o 
   7   0   3       10.70       11.56      0.34 o 
   8   0   3        2.59        3.40      0.29 o 
   9   0   3        5.71        7.32      0.59 o 
  -7   1   3        0.18        0.73      0.45 o 
  -6   1   3       30.17       29.82      0.88 o 
  -5   1   3       14.10       14.09      0.97 o 
  -4   1   3        8.99        9.50      0.36 o 
  -3   1   3       21.83       19.24      0.38 o 
  -2   1   3       66.73       60.95      0.74 o 
  -1   1   3       38.03       43.62      0.55 o 
   0   1   3      725.58      754.30      6.39 o 
   1   1   3      576.09      585.96      5.18 o 
   2   1   3      693.62      690.99      5.62 o 
   3   1   3      752.28      765.00      7.45 o 
   4   1   3       90.32       88.08      0.93 o 
   5   1   3      257.80      254.65      2.81 o 
   6   1   3        1.93        1.81      0.20 o 
   7   1   3       21.92       22.05      0.49 o 
   8   1   3       14.18       14.39      1.17 o 
   9   1   3        0.36        0.57      0.71 o 
  -7   2   3        1.34        1.14      0.73 o 
  -6   2   3       71.12       68.54      2.26 o 
  -5   2   3       18.59       17.31      1.04 o 
  -4   2   3      362.13      364.48      3.90 o 
  -3   2   3      183.02      175.72      3.67 o 
  -2   2   3     1045.19     1036.55     10.81 o 
  -1   2   3      637.22      648.21      9.35 o 
   0   2   3     1572.98     1655.37     14.26 o 
   1   2   3      504.14      530.16      4.08 o 
   2   2   3      475.84      480.87      3.60 o 
   3   2   3       33.04       35.32      0.32 o 
   4   2   3       10.78       13.45      0.18 o 
   5   2   3       37.90       37.30      0.56 o 
   6   2   3        0.02       -0.20      0.20 o 
   7   2   3       67.42       68.96      1.09 o 
   8   2   3        3.91        2.68      0.42 o 
  -7   3   3        0.76       -0.03      0.46 o 
  -6   3   3       53.10       49.86      1.19 o 
  -5   3   3        0.30        0.42      0.27 o 
  -4   3   3       31.34       31.76      0.60 o 
  -3   3   3        0.76        1.62      0.20 o 
  -2   3   3        7.64        6.13      0.23 o 
  -1   3   3      139.80      157.33      1.58 o 
   0   3   3      182.77      183.01      1.88 o 
   1   3   3      721.73      773.56      7.86 o 
   2   3   3      263.12      261.39      2.32 o 
   3   3   3      587.11      609.65      5.72 o 
   4   3   3       51.75       49.50      0.57 o 
   5   3   3      175.53      186.72      1.96 o 
   6   3   3        0.13        0.44      0.20 o 
   7   3   3       17.92       17.33      0.60 o 
   8   3   3        2.67        2.88      0.45 o 
  -6   4   3        8.43        7.65      0.63 o 
  -5   4   3        0.54        0.37      0.27 o 
  -4   4   3       68.01       66.33      1.09 o 
  -3   4   3       29.74       26.94      0.44 o 
  -2   4   3      125.58      122.43      1.73 o 
  -1   4   3      105.69       98.34      1.04 o 
   0   4   3       34.12       35.13      0.44 o 
   1   4   3       63.09       56.86      0.61 o 
   2   4   3       18.26       19.17      0.33 o 
   3   4   3        7.25        8.80      0.25 o 
   4   4   3       80.82       82.94      0.92 o 
   5   4   3       74.86       75.06      0.92 o 
   6   4   3       31.41       31.60      1.03 o 
   7   4   3       57.97       59.80      1.62 o 
   8   4   3        0.83        1.05      0.53 o 
  -6   5   3       51.03       50.00      1.02 o 
  -5   5   3       78.64       74.58      2.23 o 
  -4   5   3       84.95       83.72      1.18 o 
  -3   5   3       88.48       88.38      1.15 o 
  -2   5   3       66.46       64.04      0.75 o 
  -1   5   3        7.84        7.72      0.26 o 
   0   5   3       39.15       40.06      0.50 o 
   1   5   3       64.06       65.25      0.76 o 
   2   5   3       62.19       60.60      0.75 o 
   3   5   3      177.67      174.49      1.92 o 
   4   5   3      116.67      115.15      1.36 o 
   5   5   3       84.92       83.38      1.43 o 
   6   5   3      127.32      127.07      2.98 o 
   7   5   3        9.41       10.06      0.79 o 
  -5   6   3       86.99       82.18      1.63 o 
  -4   6   3        5.52        5.40      0.43 o 
  -3   6   3      360.72      360.83      4.51 o 
  -2   6   3        4.52        4.20      0.27 o 
  -1   6   3      775.42      761.04      8.43 o 
   0   6   3       21.96       23.79      0.41 o 
   1   6   3      777.01      764.98      7.74 o 
   2   6   3       57.12       56.32      0.69 o 
   3   6   3      351.23      351.47      5.81 o 
   4   6   3       36.77       35.70      0.78 o 
   5   6   3       68.29       66.02      1.49 o 
   6   6   3        2.37        2.37      0.53 o 
   7   6   3        8.31        5.77      0.71 o 
  -5   7   3       17.58       19.09      0.93 o 
  -4   7   3        9.75        8.67      0.53 o 
  -3   7   3       18.24       18.12      0.47 o 
  -2   7   3        0.02       -0.27      0.27 o 
  -1   7   3        0.01       -0.26      0.26 o 
   0   7   3        8.72        9.02      0.33 o 
   1   7   3       41.60       40.65      0.74 o 
   2   7   3        3.09        2.77      0.33 o 
   3   7   3       75.84       74.97      1.94 o 
   4   7   3        4.89        4.61      0.36 o 
   5   7   3       37.62       40.09      1.20 o 
   6   7   3       16.10       16.58      0.91 o 
  -3   8   3        0.89        1.09      0.51 o 
  -2   8   3       11.84       11.62      0.51 o 
  -1   8   3        8.78        8.80      0.49 o 
   0   8   3        0.00       -0.14      0.31 o 
   1   8   3        4.80        5.02      0.95 o 
   2   8   3       17.63       18.59      0.58 o 
   3   8   3        1.26        1.05      0.35 o 
   4   8   3       29.28       30.07      0.86 o 
   5   8   3       11.07       11.28      0.83 o 
  -2   9   3       17.23       19.43      0.97 o 
  -1   9   3       20.50       24.01      0.72 o 
   0   9   3       25.25       27.40      1.06 o 
   1   9   3        6.30        8.60      0.49 o 
   2   9   3        8.75        8.74      0.53 o 
   3   9   3        1.70        2.84      0.41 o 
   0  -7   4       14.33       13.42      0.79 o 
   1  -7   4        0.28        0.70      0.40 o 
   2  -7   4        3.82        2.81      0.37 o 
   3  -7   4       20.37       18.97      0.81 o 
   4  -7   4        6.04        6.82      0.55 o 
  -2  -6   4       36.80       36.95      0.88 o 
  -1  -6   4       78.92       77.61      2.00 o 
   0  -6   4        6.96        6.92      0.42 o 
   1  -6   4       77.21       77.86      1.50 o 
   2  -6   4        7.51        7.86      0.51 o 
   3  -6   4        8.06        8.89      0.47 o 
   4  -6   4       25.11       25.72      0.77 o 
   5  -6   4        8.99        9.07      0.59 o 
   6  -6   4        8.17        7.39      0.91 o 
  -4  -5   4        6.29        6.29      0.38 o 
  -3  -5   4       32.75       32.94      0.68 o 
  -2  -5   4       78.95       76.81      1.71 o 
  -1  -5   4       11.24       10.68      0.34 o 
   0  -5   4      183.99      193.03      2.23 o 
   1  -5   4        5.55        5.18      0.28 o 
   2  -5   4      136.03      133.17      4.15 o 
   3  -5   4       22.00       22.26      0.59 o 
   4  -5   4       24.77       23.76      0.47 o 
   5  -5   4        0.64        1.29      0.32 o 
   6  -5   4        0.25        0.35      0.35 o 
   7  -5   4       17.63       12.98      1.38 o 
  -4  -4   4        2.78        3.38      0.41 o 
  -3  -4   4        5.64        5.72      0.39 o 
  -2  -4   4        2.10        2.52      0.29 o 
  -1  -4   4        0.76        0.94      0.26 o 
   0  -4   4      129.34      135.45      1.86 o 
   1  -4   4        1.70        1.98      0.27 o 
   2  -4   4      465.77      458.14      7.72 o 
   3  -4   4       75.81       75.72      1.31 o 
   4  -4   4      520.96      522.50     12.75 o 
   5  -4   4      176.59      175.57      2.23 o 
   6  -4   4      265.27      259.55      4.47 o 
   7  -4   4      110.49      114.91      2.39 o 
  -5  -3   4       60.02       61.65      1.24 o 
  -4  -3   4        3.68        3.39      0.39 o 
  -3  -3   4       86.11       84.24      1.31 o 
  -2  -3   4       62.81       60.73      0.78 o 
  -1  -3   4        6.90        6.66      0.37 o 
   0  -3   4      172.41      170.23      1.88 o 
   1  -3   4       73.33       74.60      0.95 o 
   2  -3   4      106.96       99.41      2.65 o 
   3  -3   4      166.14      164.64      2.31 o 
   4  -3   4        2.95        3.08      0.20 o 
   5  -3   4       46.46       43.06      0.61 o 
   6  -3   4       12.36       12.36      0.28 o 
   7  -3   4        2.35        2.49      0.17 o 
   8  -3   4       11.30       13.35      1.19 o 
  -5  -2   4       14.21       15.34      0.54 o 
  -4  -2   4       36.23       36.98      0.73 o 
  -3  -2   4      186.64      183.26      2.13 o 
  -2  -2   4       53.05       55.54      0.74 o 
  -1  -2   4      591.74      581.70      6.68 o 
   0  -2   4       17.53       20.90      0.38 o 
   1  -2   4      504.77      487.24      4.89 o 
   2  -2   4        6.88        4.64      0.27 o 
   3  -2   4       48.17       41.38      0.86 o 
   4  -2   4       26.05       23.39      0.42 o 
   5  -2   4       39.72       40.78      0.90 o 
   6  -2   4        1.54        1.78      0.16 o 
   7  -2   4       84.46       82.26      2.76 o 
   8  -2   4        4.55        5.82      1.32 o 
  -6  -1   4        2.37        2.84      0.34 o 
  -5  -1   4       22.40       22.59      0.56 o 
  -4  -1   4        5.50        5.66      0.36 o 
  -3  -1   4       18.06       15.87      0.34 o 
  -2  -1   4      117.86      120.56      1.39 o 
  -1  -1   4       45.88       54.02      0.68 o 
   0  -1   4      326.72      355.41      4.09 o 
   1  -1   4      616.10      647.83      6.52 o 
   2  -1   4      288.62      303.88      4.75 o 
   3  -1   4      739.41      749.53     17.21 o 
   4  -1   4       63.32       72.04      2.20 o 
   5  -1   4      229.00      232.30      5.46 o 
   6  -1   4        2.26        2.66      0.16 o 
   7  -1   4       15.45       16.06      0.55 o 
   8  -1   4        1.45        1.22      0.43 o 
  -6   0   4       26.79       27.81      0.67 o 
  -5   0   4        1.03        1.20      0.30 o 
  -4   0   4      101.17       98.70      1.66 o 
  -3   0   4       26.48       24.66      0.44 o 
  -2   0   4      163.06      168.37      1.89 o 
  -1   0   4      116.19      104.75      1.20 o 
   0   0   4       64.95       82.60      0.95 o 
   1   0   4       37.38       30.98      0.33 o 
   2   0   4        0.95        0.04      0.08 o 
   3   0   4      109.03      123.24      1.41 o 
   4   0   4       21.18       18.94      0.75 o 
   5   0   4      326.56      339.95      3.87 o 
   6   0   4        1.58        1.96      0.17 o 
   7   0   4      199.51      207.46      2.60 o 
   8   0   4        5.89        7.00      0.95 o 
   9   0   4       51.64       52.45      1.21 o 
  -6   1   4        3.44        3.71      0.47 o 
  -5   1   4       36.76       35.42      1.15 o 
  -4   1   4        0.81        0.75      0.34 o 
  -3   1   4       39.81       38.01      0.82 o 
  -2   1   4       40.90       43.09      0.58 o 
  -1   1   4        6.17        5.44      0.20 o 
   0   1   4      112.81      118.93      1.33 o 
   1   1   4      231.75      216.37      1.91 o 
   2   1   4       22.39       21.92      0.23 o 
   3   1   4      323.00      307.71      3.17 o 
   4   1   4       12.82       10.80      0.23 o 
   5   1   4       58.90       53.43      0.64 o 
   6   1   4       43.73       43.78      0.66 o 
   7   1   4        3.05        3.00      0.36 o 
   8   1   4       19.38       20.19      0.91 o 
   9   1   4       19.49       19.28      1.08 o 
  -6   2   4        8.29        7.93      1.95 o 
  -5   2   4        1.66        1.58      0.32 o 
  -4   2   4       14.41       13.77      0.46 o 
  -3   2   4       10.07        9.73      0.43 o 
  -2   2   4        0.47        0.46      0.19 o 
  -1   2   4       24.74       20.34      0.35 o 
   0   2   4      180.76      195.02      2.15 o 
   1   2   4       13.93       19.77      0.27 o 
   2   2   4      715.03      734.59      5.80 o 
   3   2   4      185.36      196.24      1.52 o 
   4   2   4      567.29      568.31      5.42 o 
   5   2   4      255.05      261.76      4.55 o 
   6   2   4      173.91      173.34      2.07 o 
   7   2   4      120.83      118.09      1.47 o 
   8   2   4       24.46       20.21      0.93 o 
   9   2   4       17.07       16.03      1.58 o 
  -6   3   4        0.99        1.15      0.51 o 
  -5   3   4       23.14       21.18      1.04 o 
  -4   3   4       44.82       44.82      1.29 o 
  -3   3   4       23.94       22.73      0.46 o 
  -2   3   4      269.33      272.24      3.04 o 
  -1   3   4        6.56        4.47      0.24 o 
   0   3   4      580.59      622.16      6.28 o 
   1   3   4      153.01      123.83      1.24 o 
   2   3   4      358.40      367.59      3.39 o 
   3   3   4       97.95       80.63      0.73 o 
   4   3   4       23.16       24.59      0.34 o 
   5   3   4        0.81        0.46      0.12 o 
   6   3   4        6.27        6.27      0.35 o 
   7   3   4       30.86       29.34      0.82 o 
   8   3   4        7.21        7.57      0.95 o 
  -6   4   4        3.79        4.47      0.61 o 
  -5   4   4       14.52       13.35      0.52 o 
  -4   4   4       21.44       21.15      0.59 o 
  -3   4   4      112.14      103.75      1.26 o 
  -2   4   4       18.90       17.46      0.36 o 
  -1   4   4      267.42      264.43      2.73 o 
   0   4   4        0.04        0.24      0.16 o 
   1   4   4      151.75      156.44      1.64 o 
   2   4   4       35.37       38.77      0.48 o 
   3   4   4        0.53        0.44      0.16 o 
   4   4   4       50.51       51.50      0.71 o 
   5   4   4       66.62       66.73      0.88 o 
   6   4   4        6.77        5.52      0.39 o 
   7   4   4       51.62       51.88      1.44 o 
   8   4   4        0.88        0.75      0.53 o 
  -5   5   4        3.55        3.68      0.53 o 
  -4   5   4        0.54        0.55      0.26 o 
  -3   5   4        1.74        1.63      0.25 o 
  -2   5   4       41.61       41.30      0.54 o 
  -1   5   4       95.43       94.47      1.04 o 
   0   5   4      119.99      117.45      1.28 o 
   1   5   4      341.43      338.52      3.33 o 
   2   5   4      102.54       96.23      1.35 o 
   3   5   4      337.03      333.98      3.56 o 
   4   5   4       36.26       35.64      0.57 o 
   5   5   4       97.49       97.17      1.61 o 
   6   5   4        9.71        9.37      0.71 o 
   7   5   4        4.42        3.97      0.59 o 
  -5   6   4        0.06        0.08      0.51 o 
  -4   6   4       90.74       89.95      1.63 o 
  -3   6   4        1.39        1.44      0.26 o 
  -2   6   4      136.64      138.58      3.22 o 
  -1   6   4        0.66        0.37      0.26 o 
   0   6   4       93.87       96.22      1.10 o 
   1   6   4       69.89       67.75      0.85 o 
   2   6   4       31.61       31.36      0.50 o 
   3   6   4      266.80      263.24      3.66 o 
   4   6   4       12.63       11.91      0.48 o 
   5   6   4      338.03      341.18      7.94 o 
   6   6   4       11.78       11.32      0.81 o 
   7   6   4      193.59      189.76      4.35 o 
  -4   7   4        5.53        5.20      0.57 o 
  -3   7   4        0.19        0.12      0.40 o 
  -2   7   4       29.47       28.02      0.73 o 
  -1   7   4       26.69       26.97      0.68 o 
   0   7   4       47.51       48.73      1.31 o 
   1   7   4       91.95       89.95      2.26 o 
   2   7   4       19.43       18.95      0.59 o 
   3   7   4       78.46       78.56      1.38 o 
   4   7   4        0.34        0.39      0.32 o 
   5   7   4       15.81       16.26      0.83 o 
   6   7   4        0.33        1.23      0.55 o 
  -3   8   4       17.25       19.07      0.95 o 
  -2   8   4        4.25        3.70      0.38 o 
  -1   8   4       34.20       33.73      0.80 o 
   0   8   4       25.68       25.53      0.68 o 
   1   8   4       16.68       16.54      0.57 o 
   2   8   4       42.01       41.17      0.92 o 
   3   8   4        0.08        0.21      0.32 o 
   4   8   4       19.61       19.27      0.65 o 
   5   8   4        3.68        4.43      0.69 o 
  -1   9   4       16.76       18.03      0.79 o 
   0   9   4        3.35        3.44      0.40 o 
   1   9   4       46.67       48.01      1.02 o 
   2   9   4        0.04        0.21      0.35 o 
   3   9   4       44.70       47.91      1.06 o 
  -1  -6   5       19.57       19.23      0.62 o 
   0  -6   5       32.03       35.44      1.26 o 
   1  -6   5        6.13        6.65      0.53 o 
   2  -6   5       87.93       86.76      1.63 o 
   3  -6   5        9.45       10.36      0.65 o 
   4  -6   5       61.62       66.58      1.70 o 
   5  -6   5       43.48       46.46      1.28 o 
  -2  -5   5       87.72       90.42      1.32 o 
  -1  -5   5        1.35        1.32      0.47 o 
   0  -5   5       91.21       96.03      1.79 o 
   1  -5   5       59.70       57.47      0.93 o 
   2  -5   5       14.61       14.42      0.40 o 
   3  -5   5       85.96       83.98      1.54 o 
   4  -5   5       11.18       11.09      0.49 o 
   5  -5   5       21.90       20.27      2.89 o 
   6  -5   5       37.85       35.34      1.08 o 
  -3  -4   5       81.29       81.16      1.50 o 
  -2  -4   5       10.61        9.47      0.94 o 
  -1  -4   5      201.92      197.38      2.68 o 
   0  -4   5        1.07        1.68      0.25 o 
   1  -4   5      152.88      146.65      2.54 o 
   2  -4   5       14.21       15.79      0.49 o 
   3  -4   5       13.66       13.77      0.49 o 
   4  -4   5        1.79        2.01      0.24 o 
   5  -4   5        7.80        7.86      0.28 o 
   6  -4   5       13.06       11.51      0.62 o 
   7  -4   5        5.80        6.16      0.57 o 
  -4  -3   5        0.19       -0.02      0.37 o 
  -3  -3   5        4.64        4.71      0.40 o 
  -2  -3   5       14.72       15.22      0.42 o 
  -1  -3   5       38.22       39.40      0.88 o 
   0  -3   5       15.95       16.77      0.42 o 
   1  -3   5      238.28      233.53      3.06 o 
   2  -3   5        1.92        1.65      0.25 o 
   3  -3   5      277.58      263.88      4.33 o 
   4  -3   5       46.58       44.57      1.28 o 
   5  -3   5       78.07       75.61      1.21 o 
   6  -3   5       53.25       51.80      0.86 o 
   7  -3   5        0.56       -0.79      0.79 o 
   8  -3   5       15.91       15.38      1.56 o 
  -5  -2   5        5.76        5.38      0.44 o 
  -4  -2   5       13.06       14.04      0.54 o 
  -3  -2   5       61.05       59.24      1.01 o 
  -2  -2   5        4.61        4.98      0.25 o 
  -1  -2   5       97.59       92.51      1.23 o 
   0  -2   5        7.69        7.07      0.37 o 
   1  -2   5        2.30        2.41      0.38 o 
   2  -2   5       49.85       47.38      0.59 o 
   3  -2   5      125.71      128.22      2.13 o 
   4  -2   5       27.32       26.78      0.41 o 
   5  -2   5      261.90      258.26      6.09 o 
   6  -2   5        0.11        0.08      0.65 o 
   7  -2   5      131.19      137.61      4.43 o 
   8  -2   5        4.50        4.54      0.80 o 
  -5  -1   5       40.36       39.61      0.82 o 
  -4  -1   5        0.71        1.15      0.33 o 
  -3  -1   5       12.97       13.11      0.44 o 
  -2  -1   5       10.09       10.33      0.31 o 
  -1  -1   5       63.10       63.88      0.81 o 
   0  -1   5        2.20        1.84      0.18 o 
   1  -1   5      459.98      458.53      4.93 o 
   2  -1   5       23.10       25.18      0.60 o 
   3  -1   5      412.74      400.66      5.41 o 
   4  -1   5      110.04      107.10      1.89 o 
   5  -1   5       59.95       56.81      1.64 o 
   6  -1   5       92.43       93.56      1.96 o 
   7  -1   5        5.43        4.91      0.93 o 
   8  -1   5       22.80       23.59      1.14 o 
  -5   0   5       13.94       14.09      0.60 o 
  -4   0   5        0.04        0.10      0.29 o 
  -3   0   5      141.89      142.14      1.82 o 
  -2   0   5       16.51       16.07      0.52 o 
  -1   0   5      338.77      339.07      3.69 o 
   0   0   5      121.28      129.38      1.46 o 
   1   0   5      209.41      220.64      2.15 o 
   2   0   5      190.72      193.31      1.75 o 
   3   0   5        0.13        0.31      0.14 o 
   4   0   5       88.23       87.40      1.03 o 
   5   0   5       73.62       71.69      1.16 o 
   6   0   5        1.87        2.04      0.27 o 
   7   0   5       39.80       40.57      0.64 o 
   8   0   5        7.22        8.87      1.52 o 
  -5   1   5       16.68       16.72      0.85 o 
  -4   1   5       85.92       84.35      1.47 o 
  -3   1   5        2.81        2.46      0.35 o 
  -2   1   5      223.86      220.90      2.46 o 
  -1   1   5       61.97       64.10      0.80 o 
   0   1   5      238.15      236.23      2.58 o 
   1   1   5      330.24      326.51      3.52 o 
   2   1   5       50.71       42.37      0.40 o 
   3   1   5      287.11      286.88      5.26 o 
   4   1   5        1.52        1.87      0.13 o 
   5   1   5       30.19       30.54      0.44 o 
   6   1   5       17.04       17.68      0.41 o 
   7   1   5        6.63        6.46      0.29 o 
   8   1   5        4.03        4.37      0.54 o 
   9   1   5       15.01       14.27      1.56 o 
  -5   2   5        1.72        1.37      0.34 o 
  -4   2   5       12.05       12.20      0.49 o 
  -3   2   5       21.30       19.30      0.96 o 
  -2   2   5        0.23        0.47      0.19 o 
  -1   2   5       67.02       62.78      0.80 o 
   0   2   5       30.64       30.71      0.46 o 
   1   2   5        8.09        9.11      0.23 o 
   2   2   5       68.75       69.08      0.68 o 
   3   2   5       44.37       44.27      0.43 o 
   4   2   5        8.38        8.48      0.20 o 
   5   2   5      102.98      110.31      1.68 o 
   6   2   5        9.17        9.14      0.34 o 
   7   2   5       32.54       34.39      0.67 o 
   8   2   5       26.95       27.31      0.85 o 
  -5   3   5       15.68       17.86      0.59 o 
  -4   3   5        9.65        9.34      0.49 o 
  -3   3   5        5.67        5.34      0.36 o 
  -2   3   5       17.61       16.07      0.38 o 
  -1   3   5       31.70       32.94      0.53 o 
   0   3   5        1.33        1.04      0.15 o 
   1   3   5      202.28      202.30      2.05 o 
   2   3   5       46.18       50.43      0.59 o 
   3   3   5      154.49      160.02      1.48 o 
   4   3   5      159.60      164.03      1.56 o 
   5   3   5       14.81       16.10      0.34 o 
   6   3   5      108.94      109.05      1.56 o 
   7   3   5        5.02        5.48      0.64 o 
   8   3   5       25.61       27.11      0.97 o 
  -5   4   5       10.92       11.86      0.81 o 
  -4   4   5       31.42       31.25      0.74 o 
  -3   4   5       38.13       38.68      0.77 o 
  -2   4   5       15.04       15.25      0.34 o 
  -1   4   5       25.68       26.41      0.44 o 
   0   4   5        0.11        0.27      0.18 o 
   1   4   5       14.11       14.34      0.30 o 
   2   4   5        6.23        5.89      0.22 o 
   3   4   5      172.37      171.86      1.76 o 
   4   4   5        2.89        3.04      0.20 o 
   5   4   5      187.61      187.86      2.67 o 
   6   4   5        3.68        4.20      0.86 o 
   7   4   5       63.17       64.94      1.70 o 
   8   4   5       10.41       12.49      0.77 o 
  -5   5   5        3.64        3.34      0.59 o 
  -4   5   5        1.84        1.77      0.33 o 
  -3   5   5       42.98       40.54      0.81 o 
  -2   5   5       20.44       21.29      0.49 o 
  -1   5   5      212.46      203.29      2.91 o 
   0   5   5       20.35       22.19      0.41 o 
   1   5   5      386.06      367.19      3.76 o 
   2   5   5        0.73        0.89      0.19 o 
   3   5   5      197.97      191.19      2.30 o 
   4   5   5        7.86        8.55      0.31 o 
   5   5   5        8.71        7.65      0.65 o 
   6   5   5       12.12       13.93      0.77 o 
   7   5   5       14.19       14.17      0.81 o 
  -4   6   5        1.47        1.97      0.34 o 
  -3   6   5       58.38       57.48      1.10 o 
  -2   6   5        1.46        1.46      0.28 o 
  -1   6   5       73.46       74.85      1.09 o 
   0   6   5       31.08       31.33      0.49 o 
   1   6   5       18.18       19.95      0.39 o 
   2   6   5       58.61       54.50      0.87 o 
   3   6   5        4.09        3.96      0.61 o 
   4   6   5       30.63       29.71      0.69 o 
   5   6   5       15.99       15.45      0.83 o 
   6   6   5        4.61        3.99      0.59 o 
   7   6   5        1.56        2.51      0.61 o 
  -3   7   5        0.19        0.49      0.64 o 
  -2   7   5        7.97        8.88      0.49 o 
  -1   7   5       13.88       13.33      1.06 o 
   0   7   5        4.01        4.62      0.38 o 
   1   7   5       44.01       42.45      0.89 o 
   2   7   5        1.58        1.98      0.32 o 
   3   7   5       25.77       25.19      0.65 o 
   4   7   5       14.46       14.42      0.53 o 
   5   7   5        0.32       -0.06      0.53 o 
   6   7   5       10.84       10.04      0.85 o 
  -2   8   5        0.91        1.09      0.88 o 
  -1   8   5        3.97        3.72      0.39 o 
   0   8   5        0.01       -0.23      0.33 o 
   1   8   5        1.58        1.01      0.35 o 
   2   8   5        0.01        0.26      0.35 o 
   3   8   5       23.50       24.50      0.70 o 
   4   8   5        1.78        1.65      0.66 o 
   5   8   5       30.96       31.21      1.23 o 
   0   9   5        1.17        1.01      0.36 o 
   1   9   5        2.94        3.02      0.43 o 
   2   9   5        1.39        1.75      0.45 o 
   3   9   5        0.37        0.32      0.37 o 
  -1  -5   6        1.91        1.84      0.53 o 
   0  -5   6       27.53       32.37      0.86 o 
   1  -5   6       44.78       41.73      0.95 o 
   2  -5   6      128.44      134.33      1.89 o 
   3  -5   6       45.77       44.71      0.87 o 
   4  -5   6      200.18      213.69      4.70 o 
   5  -5   6        4.63        5.69      0.47 o 
  -2  -4   6       17.51       19.44      0.59 o 
  -1  -4   6       68.07       69.90      1.82 o 
   0  -4   6       82.96       87.85      1.89 o 
   1  -4   6        8.67       12.02      0.53 o 
   2  -4   6       94.97       94.09      1.72 o 
   3  -4   6       27.35       24.99      0.62 o 
   4  -4   6       23.15       22.60      0.45 o 
   5  -4   6       71.36       70.14      1.66 o 
   6  -4   6        1.10        1.17      0.34 o 
  -3  -3   6       10.61       10.09      0.58 o 
  -2  -3   6       22.84       23.80      0.93 o 
  -1  -3   6      123.61      119.32      1.57 o 
   0  -3   6        7.52        8.50      0.41 o 
   1  -3   6      285.98      265.13      4.42 o 
   2  -3   6        9.90       10.70      0.43 o 
   3  -3   6      188.64      172.84      2.91 o 
   4  -3   6       42.48       43.20      0.83 o 
   5  -3   6       15.55       15.01      0.40 o 
   6  -3   6       21.76       20.94      0.47 o 
   7  -3   6        9.07        7.81      1.07 o 
  -4  -2   6       17.71       19.10      0.65 o 
  -3  -2   6      128.84      129.95      2.18 o 
  -2  -2   6        3.11        2.92      0.31 o 
  -1  -2   6      151.07      146.44      1.88 o 
   0  -2   6        5.34        8.71      0.33 o 
   1  -2   6       22.71       20.39      0.44 o 
   2  -2   6        8.77       13.29      0.43 o 
   3  -2   6       33.96       32.93      1.61 o 
   4  -2   6        3.22        1.88      0.19 o 
   5  -2   6       95.88       90.41      3.56 o 
   7  -2   6       32.87       31.15      1.19 o 
   8  -2   6       35.56       33.79      1.92 o 
  -4  -1   6        2.34        2.56      0.39 o 
  -3  -1   6       13.52       14.35      0.65 o 
  -2  -1   6       11.44       12.28      0.39 o 
  -1  -1   6      156.93      150.66      1.91 o 
   0  -1   6        2.30        3.08      0.24 o 
   1  -1   6      359.56      326.85      3.93 o 
   2  -1   6       11.92       10.18      0.38 o 
   3  -1   6      208.53      188.63      2.31 o 
   4  -1   6       41.19       38.13      0.86 o 
   5  -1   6       13.09       11.01      0.26 o 
   6  -1   6       12.71       12.27      1.07 o 
   7  -1   6       11.92       11.04      1.56 o 
   8  -1   6        0.82        0.65      1.27 o 
  -4   0   6        0.29        0.47      0.34 o 
  -3   0   6      109.27      106.19      1.62 o 
  -2   0   6        4.75        4.76      0.25 o 
  -1   0   6      112.94      112.87      1.33 o 
   0   0   6       16.21       17.44      0.40 o 
   1   0   6        2.51        2.51      0.22 o 
   2   0   6        1.94        2.15      0.14 o 
   3   0   6      107.01      109.00      1.96 o 
   4   0   6       14.22       14.38      0.41 o 
   5   0   6      165.84      163.16      2.90 o 
   6   0   6       58.03       59.17      1.05 o 
   7   0   6       52.31       52.35      2.06 o 
   8   0   6       45.78       45.58      1.40 o 
  -5   1   6       68.40       64.82      1.28 o 
  -4   1   6       17.27       17.34      0.59 o 
  -3   1   6       33.31       29.94      0.95 o 
  -2   1   6       67.81       67.56      0.88 o 
  -1   1   6        6.55        7.74      0.43 o 
   0   1   6      321.90      337.29      3.67 o 
   1   1   6      117.08      121.71      1.39 o 
   2   1   6      731.46      719.13      7.71 o 
   3   1   6       84.40       87.34      1.01 o 
   4   1   6      650.06      645.66      8.67 o 
   5   1   6        0.08        0.13      0.23 o 
   6   1   6      267.68      276.93      3.74 o 
   7   1   6       19.62       20.44      0.49 o 
   8   1   6       46.67       48.65      1.17 o 
  -5   2   6       93.11       94.67      1.70 o 
  -4   2   6       58.19       55.63      1.11 o 
  -3   2   6      302.83      300.70      5.86 o 
  -2   2   6      160.55      155.43      2.39 o 
  -1   2   6      449.05      440.86      4.79 o 
   0   2   6      269.93      283.67      3.12 o 
   1   2   6      265.61      263.11      2.66 o 
   2   2   6      157.10      157.42      1.75 o 
   3   2   6       29.45       30.40      0.45 o 
   4   2   6        5.52        6.70      0.33 o 
   5   2   6        0.29        0.03      0.18 o 
   6   2   6       23.67       23.45      0.49 o 
   7   2   6        1.64        1.75      0.25 o 
   8   2   6       35.63       37.19      0.80 o 
  -5   3   6        7.48        8.54      0.49 o 
  -4   3   6        0.20        0.14      0.32 o 
  -3   3   6        1.61        1.19      0.33 o 
  -2   3   6        0.02       -0.23      0.23 o 
  -1   3   6       94.20       93.30      1.08 o 
   0   3   6       11.18       10.63      0.33 o 
   1   3   6      235.53      232.11      2.36 o 
   2   3   6       72.46       69.68      0.85 o 
   3   3   6      128.99      126.19      1.43 o 
   4   3   6       95.59       94.42      1.31 o 
   5   3   6        4.29        4.00      0.26 o 
   6   3   6       31.51       31.98      0.66 o 
   7   3   6       12.24       12.46      0.58 o 
   8   3   6        0.61        0.12      0.43 o 
  -4   4   6        0.51        0.16      0.55 o 
  -3   4   6       15.44       15.26      0.54 o 
  -2   4   6       21.87       18.06      0.52 o 
  -1   4   6        8.78        8.60      0.29 o 
   0   4   6       64.38       58.71      0.72 o 
   1   4   6       13.11       12.69      0.31 o 
   2   4   6       57.01       51.07      0.65 o 
   3   4   6       88.63       88.07      0.97 o 
   4   4   6       10.43        9.30      0.30 o 
   5   4   6       71.81       75.65      1.91 o 
   6   4   6        0.58        0.25      0.88 o 
   7   4   6       11.22       12.31      0.75 o 
   8   4   6        1.68        1.96      0.53 o 
  -4   5   6       34.16       32.83      0.82 o 
  -3   5   6        6.85        6.02      0.39 o 
  -2   5   6       52.32       48.00      0.89 o 
  -1   5   6        0.04        0.08      0.28 o 
   0   5   6       22.19       19.53      0.37 o 
   1   5   6        0.19        1.52      0.19 o 
   2   5   6        0.05        0.21      0.20 o 
   3   5   6       18.33       13.04      0.33 o 
   4   5   6       10.87       13.42      0.58 o 
   5   5   6       89.22       82.88      2.04 o 
   6   5   6        5.87        6.40      0.57 o 
   7   5   6       92.03       90.91      2.25 o 
  -3   6   6        3.71        4.22      0.40 o 
  -2   6   6       11.09       10.84      0.47 o 
  -1   6   6        0.26        0.25      0.29 o 
   0   6   6       27.37       25.10      0.76 o 
   1   6   6       36.75       34.94      0.67 o 
   2   6   6       17.36       14.91      0.45 o 
   3   6   6      108.88      109.26      1.82 o 
   4   6   6        0.77        0.67      0.29 o 
   5   6   6       81.72       80.89      2.02 o 
   6   6   6        2.95        3.60      0.57 o 
   7   6   6       16.00       16.70      0.97 o 
  -3   7   6        1.60        1.21      0.37 o 
  -2   7   6        5.18        5.10      0.67 o 
  -1   7   6       26.91       26.07      0.71 o 
   0   7   6       19.77       20.30      0.59 o 
   1   7   6       46.10       45.00      0.94 o 
   2   7   6       42.80       43.99      0.91 o 
   3   7   6       16.42       16.62      0.97 o 
   4   7   6       34.95       35.97      0.79 o 
   5   7   6        0.26        0.43      0.55 o 
   6   7   6        8.91        8.50      0.73 o 
  -1   8   6       35.07       38.73      0.89 o 
   0   8   6       25.86       28.43      1.97 o 
   1   8   6        8.30       10.09      0.52 o 
   2   8   6       12.92       13.18      0.55 o 
   3   8   6        0.04        0.11      0.34 o 
   4   8   6        0.28        0.10      0.59 o 
   5   8   6        0.56        0.40      0.61 o 
   1   9   6       16.30       16.30      0.66 o 
   2   9   6       18.90       19.90      0.67 o 
   2  -5   7        3.37        3.20      0.49 o 
   3  -5   7       73.92       79.47      1.40 o 
  -1  -4   7        2.93        2.97      0.43 o 
   0  -4   7       12.61       11.79      0.57 o 
   1  -4   7       15.56       17.51      0.60 o 
   2  -4   7        1.15        1.31      0.31 o 
   3  -4   7       89.82       90.67      2.17 o 
   4  -4   7       18.23       19.15      0.71 o 
   5  -4   7       88.16       99.09      1.62 o 
  -2  -3   7       21.22       20.99      0.93 o 
  -1  -3   7       19.35       20.14      0.83 o 
   0  -3   7        0.07        0.04      0.29 o 
   1  -3   7       28.32       28.45      0.73 o 
   2  -3   7       32.88       36.83      0.83 o 
   3  -3   7        0.20        0.30      0.25 o 
   4  -3   7       50.48       52.09      0.99 o 
   5  -3   7       39.12       38.20      0.99 o 
   6  -3   7       10.46       10.55      0.53 o 
  -3  -2   7        0.02        0.32      0.59 o 
  -2  -2   7       44.35       45.75      0.97 o 
  -1  -2   7       14.77       12.06      0.42 o 
   0  -2   7      118.90      119.83      1.90 o 
   1  -2   7      141.16      126.18      1.99 o 
   2  -2   7       90.32       82.05      1.34 o 
   3  -2   7      310.91      280.51      4.10 o 
   4  -2   7       10.39        8.11      0.47 o 
   5  -2   7      228.38      208.15      3.04 o 
   6  -2   7        1.61        2.89      0.79 o 
   7  -2   7       47.85       43.75      1.98 o 
  -3  -1   7        6.92        8.05      0.49 o 
  -2  -1   7       18.44       18.34      0.74 o 
  -1  -1   7       69.78       73.41      1.05 o 
   0  -1   7        0.05        0.35      0.23 o 
   1  -1   7      101.64      107.58      1.39 o 
   2  -1   7       33.68       40.18      0.76 o 
   3  -1   7       14.43       15.79      0.54 o 
   4  -1   7       41.27       43.73      0.76 o 
   5  -1   7       25.34       23.03      0.46 o 
   6  -1   7        3.22        2.79      0.71 o 
   7  -1   7       75.01       73.58      2.79 o 
   8  -1   7        5.06        4.96      0.87 o 
  -3   0   7       49.75       50.72      1.07 o 
  -2   0   7       22.99       22.80      0.59 o 
  -1   0   7       25.63       26.37      0.53 o 
   0   0   7       32.98       33.37      0.71 o 
   1   0   7       10.91       10.89      0.33 o 
   2   0   7        1.62        1.19      0.20 o 
   3   0   7      123.87      124.11      2.07 o 
   4   0   7       29.69       30.34      0.59 o 
   5   0   7      116.66      115.13      1.62 o 
   6   0   7       67.85       69.52      1.39 o 
   7   0   7       25.88       24.96      1.42 o 
   8   0   7       29.91       32.59      1.70 o 
  -4   1   7        4.24        4.63      0.66 o 
  -3   1   7       89.16       85.65      1.80 o 
  -2   1   7        6.19        6.49      0.45 o 
  -1   1   7      354.90      352.14      4.28 o 
   0   1   7        0.15        0.58      0.22 o 
   1   1   7      587.72      570.43      6.77 o 
   2   1   7        0.57        0.99      0.17 o 
   3   1   7      336.87      323.67      4.68 o 
   4   1   7        6.03        5.75      0.33 o 
   5   1   7       44.87       42.70      0.84 o 
   6   1   7       59.89       60.01      1.10 o 
   7   1   7        0.05        0.67      0.71 o 
   8   1   7      109.90      113.30      3.95 o 
  -4   2   7       28.09       27.62      0.79 o 
  -3   2   7        6.29        5.90      0.41 o 
  -2   2   7       39.33       37.15      0.74 o 
  -1   2   7        6.41        5.89      0.30 o 
   0   2   7       88.26       92.28      1.24 o 
   1   2   7      163.97      158.10      1.79 o 
   2   2   7      239.53      238.38      2.62 o 
   3   2   7      462.43      456.70      6.26 o 
   4   2   7      359.33      358.32      4.82 o 
   5   2   7      422.60      417.33      7.80 o 
   6   2   7      265.75      270.21      8.02 o 
   7   2   7      161.90      164.26      2.45 o 
   8   2   7       92.62       96.25      2.08 o 
  -4   3   7       11.44       11.17      0.59 o 
  -3   3   7       12.83       13.12      0.55 o 
  -2   3   7        4.36        4.72      0.52 o 
  -1   3   7       66.52       66.04      1.45 o 
   0   3   7        6.02        5.89      0.28 o 
   1   3   7       79.34       77.49      0.96 o 
   2   3   7       42.82       43.20      0.60 o 
   3   3   7       12.93       12.39      0.30 o 
   4   3   7       22.72       21.64      0.64 o 
   5   3   7        9.57       10.24      0.35 o 
   6   3   7        0.50        0.40      0.28 o 
   7   3   7       26.16       26.57      0.61 o 
   8   3   7       18.08       18.03      1.26 o 
  -3   4   7       13.38       14.32      0.59 o 
  -2   4   7       42.92       42.61      0.97 o 
  -1   4   7        3.59        2.71      0.49 o 
   0   4   7       53.52       57.89      0.88 o 
   1   4   7       11.66       13.51      0.43 o 
   2   4   7        9.73       11.69      0.47 o 
   3   4   7       43.94       45.23      0.79 o 
   4   4   7       12.49       11.16      0.50 o 
   5   4   7       18.77       19.22      0.56 o 
   6   4   7       43.88       40.72      2.33 o 
   7   4   7        0.07        0.14      0.45 o 
   8   4   7       25.24       26.15      1.01 o 
  -3   5   7       19.88       20.46      1.56 o 
  -2   5   7       11.79        8.70      0.49 o 
  -1   5   7       85.23       84.19      1.37 o 
   0   5   7       61.13       53.71      0.85 o 
   1   5   7      126.29      119.70      1.61 o 
   2   5   7      119.09      101.66      1.46 o 
   3   5   7       56.25       49.48      0.82 o 
   4   5   7       92.10       82.28      1.57 o 
   5   5   7        5.01        4.03      0.53 o 
   6   5   7       21.67       19.43      0.91 o 
   7   5   7        0.09       -0.02      0.49 o 
  -3   6   7       19.27       19.17      0.66 o 
  -2   6   7        0.17        0.27      0.34 o 
  -1   6   7        7.80        6.21      0.56 o 
   0   6   7        0.01       -0.23      0.31 o 
   1   6   7        1.10        2.17      0.38 o 
   2   6   7        8.83        7.00      0.36 o 
   3   6   7       14.38       17.69      0.48 o 
   4   6   7       34.09       30.95      1.09 o 
   5   6   7        6.66        8.16      0.65 o 
   6   6   7       38.60       37.27      1.26 o 
  -2   7   7        2.58        2.61      0.63 o 
  -1   7   7       39.47       40.42      0.91 o 
   0   7   7        0.78        1.09      0.89 o 
   1   7   7       36.35       39.50      0.87 o 
   2   7   7        0.07        0.18      0.32 o 
   3   7   7        5.87        7.26      0.87 o 
   4   7   7        1.81        1.26      0.55 o 
   5   7   7        2.09        1.84      0.59 o 
   6   7   7        9.41        9.72      0.77 o 
   0   8   7       17.57       22.46      0.71 o 
   1   8   7       32.65       36.44      0.88 o 
   2   8   7       35.77       39.59      1.89 o 
   3   8   7       64.03       71.60      1.98 o 
   4   8   7       48.41       52.49      1.62 o 
   0  -3   8       15.15       14.83      0.97 o 
   1  -3   8       32.54       33.69      0.77 o 
   2  -3   8       69.43       66.65      1.18 o 
   3  -3   8        2.44        3.04      0.38 o 
   4  -3   8       53.48       48.09      1.10 o 
   5  -3   8        9.30        9.28      0.47 o 
  -1  -2   8        2.67        2.52      0.99 o 
   0  -2   8       27.58       28.92      0.71 o 
   1  -2   8        2.24        4.31      0.34 o 
   2  -2   8        0.11        0.22      0.35 o 
   3  -2   8        8.41       12.30      0.43 o 
   4  -2   8       52.66       50.83      0.90 o 
   5  -2   8        0.02        0.55      0.40 o 
   6  -2   8       86.51       77.79      2.98 o 
  -2  -1   8        2.33        1.94      0.53 o 
  -1  -1   8       38.82       38.61      1.02 o 
   0  -1   8       51.83       52.20      1.00 o 
   1  -1   8       28.12       25.62      0.63 o 
   2  -1   8      127.48      121.63      1.91 o 
   3  -1   8        0.05        0.09      0.24 o 
   4  -1   8       77.57       70.91      1.93 o 
   5  -1   8       26.39       27.58      0.56 o 
   6  -1   8        5.30        4.68      0.89 o 
   7  -1   8       24.81       25.00      1.46 o 
  -2   0   8        0.08        0.42      0.36 o 
  -1   0   8        2.87        2.76      0.32 o 
   0   0   8        1.89        1.77      0.33 o 
   1   0   8       79.58       75.23      1.28 o 
   2   0   8       43.64       41.18      0.81 o 
   3   0   8      155.65      148.23      2.26 o 
   4   0   8      124.36      120.29      1.99 o 
   5   0   8       74.43       71.06      1.23 o 
   6   0   8       99.78       90.31      3.57 o 
   7   0   8        3.70        4.25      0.91 o 
  -2   1   8        6.03        5.90      0.38 o 
  -1   1   8       67.69       72.00      1.18 o 
   0   1   8       52.57       58.65      0.88 o 
   1   1   8       44.01       46.52      0.90 o 
   2   1   8       91.29       96.51      1.56 o 
   3   1   8        1.23        0.73      0.35 o 
   4   1   8       39.47       41.19      0.77 o 
   5   1   8       71.10       65.84      1.02 o 
   6   1   8        0.16       -0.04      0.21 o 
   7   1   8       88.22       87.63      3.26 o 
  -3   2   8       10.78       10.75      0.63 o 
  -2   2   8       69.16       65.45      1.12 o 
  -1   2   8        1.18        1.46      0.30 o 
   0   2   8       78.92       80.59      1.13 o 
   1   2   8       10.04        9.84      0.43 o 
   2   2   8       21.85       20.46      0.66 o 
   3   2   8       24.25       23.13      0.74 o 
   4   2   8        0.02        0.01      0.25 o 
   5   2   8        1.58        1.41      0.27 o 
   6   2   8        0.41        0.34      0.25 o 
   7   2   8       14.25       13.52      0.58 o 
  -3   3   8        3.27        3.67      0.55 o 
  -2   3   8       12.66       11.62      0.95 o 
  -1   3   8       25.56       24.61      0.59 o 
   0   3   8       73.93       75.36      1.08 o 
   1   3   8       26.60       26.24      0.53 o 
   2   3   8      115.97      119.44      1.66 o 
   3   3   8        0.93        1.01      0.29 o 
   4   3   8       43.68       44.87      0.85 o 
   5   3   8       12.68       13.16      0.45 o 
   6   3   8        0.14        0.00      0.56 o 
   7   3   8       15.32       15.53      1.14 o 
  -2   4   8        5.33        5.48      0.42 o 
  -1   4   8        1.75        1.05      0.71 o 
   0   4   8        0.10        0.07      0.39 o 
   1   4   8        4.42        4.91      0.29 o 
   2   4   8       35.51       34.14      0.93 o 
   3   4   8       15.74       16.48      0.77 o 
   4   4   8      105.49      103.13      1.66 o 
   5   4   8        5.85        6.29      0.37 o 
   6   4   8       81.03       83.87      4.93 o 
   7   4   8        0.16       -0.19      0.47 o 
  -2   5   8        0.10        0.10      0.38 o 
  -1   5   8        1.70        1.69      0.36 o 
   0   5   8        6.77        7.76      0.43 o 
   1   5   8        0.31        0.19      0.27 o 
   2   5   8       12.74       14.44      0.50 o 
   3   5   8       20.85       20.36      0.60 o 
   4   5   8        0.90        1.27      0.33 o 
   5   5   8       47.32       46.04      1.37 o 
   6   5   8        9.20        7.96      0.67 o 
   7   5   8       31.69       32.90      1.17 o 
  -1   6   8       12.49       11.09      0.68 o 
   0   6   8        2.90        2.64      0.45 o 
   1   6   8       43.81       39.60      0.87 o 
   2   6   8        0.90        1.04      0.35 o 
   3   6   8       49.08       44.24      1.03 o 
   4   6   8        9.05        9.47      0.77 o 
   5   6   8       14.39       13.10      0.83 o 
   6   6   8        6.24        6.76      0.69 o 
   0   7   8       15.60       17.79      1.16 o 
   1   7   8       14.19       17.62      1.34 o 
   2   7   8       20.30       21.78      1.12 o 
   3   7   8        0.07       -0.49      0.49 o 
   4   7   8        6.53        6.68      0.69 o 
   5   7   8        6.34        5.36      0.67 o 
   2   8   8        0.30        0.10      0.59 o 
   1  -2   9        0.63        0.20      0.93 o 
   2  -2   9        0.69        0.53      0.46 o 
   3  -2   9        1.60        0.68      0.69 o 
   4  -2   9       41.28       36.55      1.05 o 
   5  -2   9        2.01        3.20      0.89 o 
   0  -1   9       57.15       66.53      1.51 o 
   1  -1   9        1.66        1.78      0.34 o 
   2  -1   9       77.63       81.38      1.39 o 
   3  -1   9        8.52        8.02      0.53 o 
   4  -1   9       17.75       20.16      0.67 o 
   5  -1   9       29.13       29.32      0.78 o 
   6  -1   9        4.33        4.11      0.89 o 
  -1   0   9       19.48       21.13      1.54 o 
   0   0   9       31.72       34.25      0.96 o 
   1   0   9       52.21       54.02      1.03 o 
   2   0   9        2.20        2.34      0.35 o 
   3   0   9       38.08       37.96      0.77 o 
   4   0   9        5.71        5.65      0.38 o 
   5   0   9        1.79        1.99      0.34 o 
   6   0   9        3.52        4.39      0.95 o 
  -1   1   9        0.04        0.57      0.44 o 
   0   1   9        3.04        3.13      1.06 o 
   1   1   9       13.87       15.71      0.54 o 
   2   1   9        3.96        4.07      0.34 o 
   3   1   9       77.27       81.24      1.36 o 
   4   1   9        2.73        3.08      0.29 o 
   5   1   9      106.53      112.22      2.15 o 
   6   1   9       31.54       33.15      0.85 o 
   7   1   9       48.12       52.33      2.33 o 
  -1   2   9        5.43        4.64      0.51 o 
   0   2   9        1.63        1.19      0.40 o 
   1   2   9       33.52       34.11      0.79 o 
   2   2   9       57.27       56.30      1.05 o 
   3   2   9       37.94       37.34      0.77 o 
   4   2   9      119.68      118.79      1.88 o 
   5   2   9        6.48        6.67      0.36 o 
   6   2   9       71.68       73.73      2.01 o 
   7   2   9        0.91        1.62      0.87 o 
  -1   3   9        5.59        6.88      0.80 o 
   0   3   9       85.20       96.91      2.35 o 
   1   3   9        1.41        1.77      0.34 o 
   2   3   9       72.18       76.00      1.33 o 
   3   3   9        4.24        3.94      0.35 o 
   4   3   9        7.17        8.52      0.42 o 
   5   3   9       16.07       14.87      0.51 o 
   6   3   9       10.20        8.51      0.57 o 
   7   3   9        6.28        5.51      0.48 o 
  -1   4   9        1.00        1.33      0.37 o 
   0   4   9        3.40        4.33      0.66 o 
   1   4   9        1.67        0.49      0.32 o 
   2   4   9        9.15        7.35      0.43 o 
   3   4   9        2.59        1.13      0.32 o 
   4   4   9       34.84       33.48      0.85 o 
   5   4   9        0.18        0.58      0.37 o 
   6   4   9       17.60       17.27      0.73 o 
  -1   5   9        3.59        3.54      0.91 o 
   0   5   9       62.02       67.98      1.29 o 
   1   5   9        2.69        1.74      0.51 o 
   2   5   9       56.31       61.04      2.03 o 
   3   5   9        0.01       -0.31      0.31 o 
   4   5   9       11.66       12.35      0.54 o 
   5   5   9        0.37       -0.25      0.44 o 
   6   5   9        0.82       -0.56      0.94 o 
   0   6   9        3.00        3.47      0.41 o 
   1   6   9        2.63        3.77      0.59 o 
   2   6   9        2.29        1.44      0.57 o 
   3   6   9        0.47        0.66      0.41 o 
   4   6   9       12.11       10.30      0.61 o 
   5   6   9        2.32        1.86      0.57 o 
   2   7   9        5.56        6.42      0.67 o 
   3   7   9       65.15       72.57      1.96 o 
   2   0  10       36.31       38.36      1.07 o 
   3   0  10        0.75        2.08      0.66 o 
   4   0  10       83.32       83.58      2.74 o 
   1   1  10        1.14        2.26      0.38 o 
   2   1  10      102.62      113.56      2.27 o 
   3   1  10        0.27        0.27      0.67 o 
   4   1  10       27.69       29.66      0.87 o 
   5   1  10        0.07        0.22      0.36 o 
   1   2  10        2.20        2.41      0.48 o 
   2   2  10       56.67       59.73      1.14 o 
   3   2  10        0.02        0.01      0.39 o 
   4   2  10       74.05       75.92      2.66 o 
   5   2  10        7.15        6.98      0.50 o 
   1   3  10       17.21       17.09      0.77 o 
   2   3  10        0.59        0.27      0.35 o 
   3   3  10        3.58        3.41      0.41 o 
   4   3  10       33.94       35.04      0.99 o 
   5   3  10        0.75        1.21      0.72 o 
   1   4  10        9.42       10.06      0.89 o 
   2   4  10      145.57      156.29      3.46 o 
   3   4  10        8.41        9.76      0.52 o 
   4   4  10      145.91      159.99      5.09 o 
   5   4  10        2.10        2.27      0.46 o 
   2   5  10        1.89        1.59      1.38 o 
   3   5  10        0.07       -0.45      0.45 o 
   4   5  10        8.26        8.63      1.06 o 
                                                 
